# Supplementary material for: Single-cell profiling reveals differences between human classical adenocarcinoma and mucinous adenocarcinoma
Source: Commun Biol. 2023 Jan 23;6:85. doi: 10.1038/s42003-023-04441-w (PMC9870908; doi:10.1038/s42003-023-04441-w)
Supplement: Supplementary file 3 — Supplementary Data 1 [file 42003_2023_4441_MOESM3_ESM.xlsx]

## Sheet: Sheet3
Sample ID	Number of Cells	Fraction Reads in Cells	Mean Reads per Cell	Median UMI per Cell	Total Genes	Median Genes per Cell	Saturation
AC-C1	9340	0.5949	42825	3265	29848	874	0.6184
AC-C2	9151	0.5997	48481	3198	30315	914	0.6333
AC-R3	7464	0.6053	39958	2780	28225	917	0.6858
AC-C4	7823	0.6789	37544	4418	29483	1135	0.5475
MC-R1	8116	0.7213	35831	5195	29339	1540	0.5467
MC-R2	9498	0.6427	36671	3553	28871	1228	0.5767
MC-C3	9887	0.7131	49730	3369	32024	990	0.6551
