# Supplementary material for: Single-cell profiling reveals differences between human classical adenocarcinoma and mucinous adenocarcinoma
Source: Commun Biol. 2023 Jan 23;6:85. doi: 10.1038/s42003-023-04441-w (PMC9870908; doi:10.1038/s42003-023-04441-w)
Supplement: Supplementary file 4 — Supplementary Data 2 [file 42003_2023_4441_MOESM4_ESM.xls]

	AC-C1	AC-C2	AC-C4	AC-R3	MC-C3	MC-R1	MC-R2
Plasma	1257	525	1877	1022	839	187	154
Cancer_cell	1397	2775	2386	1698	1722	5237	6657
Epithelial	2276	361	631	1610	25	31	7
Fibroblast	241	285	325	433	1340	97	387
EC	203	190	251	383	539	134	282
Myeloid_cell	304	317	193	304	1194	282	207
Pericyte	53	62	174	121	772	42	104
T_cell	37	17	22	13	65	22	4
B_cell	18	2	4	0	0	0	0
