# Supplementary material for: Single-cell profiling reveals differences between human classical adenocarcinoma and mucinous adenocarcinoma
Source: Commun Biol. 2023 Jan 23;6:85. doi: 10.1038/s42003-023-04441-w (PMC9870908; doi:10.1038/s42003-023-04441-w)
Supplement: Supplementary file 5 — Supplementary Data 3 [file 42003_2023_4441_MOESM5_ESM.xlsx]

## Sheet: Sheet1
gene_id	p_val	avg_logFC	pct.1	pct.2	p_val_adj	subcluster
MTND1P23	0	2.92517	0.964	0.026	0	cancer-1
FCGBP	0	1.97169	0.95	0.397	0	cancer-1
SERPINA1	0	1.81341	0.913	0.283	0	cancer-1
REG4	0	1.74879	0.948	0.406	0	cancer-1
MUC2	0	1.71995	0.976	0.425	0	cancer-1
GNE	0	1.63661	0.811	0.154	0	cancer-1
L1TD1	0	1.45926	0.68	0.092	0	cancer-1
REP15	0	1.35794	0.689	0.13	0	cancer-1
LYZ	0	1.26845	0.948	0.468	0	cancer-1
MUC4	0	1.24094	0.656	0.176	0	cancer-1
FOS	0	1.18965	0.949	0.682	0	cancer-1
AGR2	0	1.1644	0.982	0.838	0	cancer-1
TFF1	0	1.16087	0.788	0.377	0	cancer-1
NPDC1	0	1.10849	0.669	0.189	0	cancer-1
SPINK4	0	1.08205	0.859	0.468	0	cancer-1
DNAJA1	0	1.06865	0.85	0.604	0	cancer-1
EGR1	0	1.06267	0.714	0.325	0	cancer-1
SYTL2	0	1.0386	0.762	0.338	0	cancer-1
ST6GALNAC1	0	1.02955	0.662	0.228	0	cancer-1
AQP3	0	1.02664	0.494	0.079	0	cancer-1
REG1A	0	2.24543	0.323	0.064	0	cancer-2
CCND2	0	1.44014	0.798	0.15	0	cancer-2
TM4SF4	0	1.27516	0.648	0.051	0	cancer-2
TCN1	0	1.25449	0.354	0.024	0	cancer-2
HSPA6	0	1.24349	0.511	0.07	0	cancer-2
KRT10	0	1.23331	0.762	0.238	0	cancer-2
MT1G	0	1.22242	0.328	0.059	0	cancer-2
MT1E	0	1.17586	0.551	0.079	0	cancer-2
PPP1R1B	0	1.1693	0.797	0.284	0	cancer-2
CLCA1	3.6747e-149	1.16435	0.119	0.03	9.53254e-145	cancer-2
PI3	0	1.14785	0.49	0.115	0	cancer-2
MIEN1	0	1.1085	0.781	0.275	0	cancer-2
TOP2A	1.21615e-171	1.01795	0.451	0.265	3.1548e-167	cancer-2
SLC16A7	0	0.979842	0.388	0.016	0	cancer-2
RARRES1	0	0.947949	0.507	0.067	0	cancer-2
REG3A	0	0.93553	0.119	0.008	0	cancer-2
CPS1	0	0.920836	0.407	0.007	0	cancer-2
ID3	0	0.916172	0.582	0.183	0	cancer-2
MSL1	0	0.896165	0.696	0.228	0	cancer-2
CALM1	0	0.872484	0.941	0.648	0	cancer-2
OLFM4	0	2.06107	0.625	0.152	0	cancer-3
CXCL5	0	1.72816	0.5	0.006	0	cancer-3
FABP1	0	1.58548	0.834	0.277	0	cancer-3
SLC26A3	0	1.47734	0.251	0.027	0	cancer-3
SLC26A2	0	1.27492	0.41	0.107	0	cancer-3
HMGCS2	0	1.21661	0.602	0.151	0	cancer-3
CKB	0	1.16612	0.59	0.305	0	cancer-3
ATP1B1	8.68475e-293	1.03262	0.812	0.621	2.25291e-288	cancer-3
XIST	0	0.910778	0.698	0.22	0	cancer-3
CA2	0	0.902904	0.309	0.049	0	cancer-3
CEACAM1	5.17323e-161	0.902246	0.426	0.222	1.34199e-156	cancer-3
EMP1	1.11974e-168	0.812293	0.269	0.097	2.90473e-164	cancer-3
NDUFA1	0	0.798703	0.84	0.622	0	cancer-3
PIGR	1.68671e-209	0.769368	0.898	0.77	4.3755e-205	cancer-3
MT-ND4L	0	0.742156	0.995	0.989	0	cancer-3
MT-ATP8	0	0.738194	0.988	0.966	0	cancer-3
FAM13A	1.03948e-211	0.699282	0.344	0.132	2.69652e-207	cancer-3
FXYD3	2.77126e-133	0.678235	0.787	0.701	7.18892e-129	cancer-3
COX7B	1.93423e-243	0.648571	0.791	0.631	5.01758e-239	cancer-3
TGFBI	3.74037e-146	0.629896	0.59	0.402	9.7029e-142	cancer-3
PPBP	0	3.51193	0.882	0.002	0	cancer-4
CCL20	0	1.67171	0.818	0.298	0	cancer-4
IGLC3	0	1.59396	0.714	0.062	0	cancer-4
FABP1	0	1.53893	0.909	0.28	0	cancer-4
IGKC	0	1.3746	0.992	0.52	0	cancer-4
IFITM3	0	1.27282	0.92	0.558	0	cancer-4
LCN2	0	1.2618	0.85	0.469	0	cancer-4
SPINK1	0	1.26001	0.935	0.464	0	cancer-4
IGLC2	0	1.14672	0.805	0.22	0	cancer-4
IGHA2	0	1.10393	0.743	0.104	0	cancer-4
IGHG4	0	1.07985	0.744	0.167	0	cancer-4
MTCYBP13	0	0.985249	0.648	0.001	0	cancer-4
ID1	0	0.977593	0.742	0.325	0	cancer-4
CXCL14	0	0.942877	0.433	0.046	0	cancer-4
IGHA1	0	0.918998	0.928	0.368	0	cancer-4
DMBT1	0	0.917652	0.39	0.071	0	cancer-4
EREG	0	0.885179	0.457	0.076	0	cancer-4
CEACAM7	3.72729e-258	0.819956	0.348	0.101	9.66897e-254	cancer-4
TRIM31	0	0.793099	0.671	0.273	0	cancer-4
JCHAIN	0	0.787026	0.653	0.178	0	cancer-4
CTTN	0	2.20253	0.948	0.321	0	cancer-5
MUC5AC	0	1.95614	0.631	0.09	0	cancer-5
MUC5B	0	1.7485	0.727	0.181	0	cancer-5
CYP3A5	0	1.70867	0.733	0.413	0	cancer-5
NEAT1	0	1.69724	0.882	0.649	0	cancer-5
PPFIA1	0	1.69704	0.773	0.158	0	cancer-5
ANKRD36C	0	1.64737	0.63	0.282	0	cancer-5
DUOX2	0	1.47265	0.609	0.178	0	cancer-5
DPCR1	0	1.38986	0.122	0.006	0	cancer-5
RRBP1	0	1.35501	0.91	0.606	0	cancer-5
DST	0	1.33836	0.814	0.52	0	cancer-5
COL3A1	0	1.32169	0.573	0.043	0	cancer-5
TACSTD2	0	1.27211	0.423	0.109	0	cancer-5
COL1A2	0	1.20004	0.514	0.037	0	cancer-5
AHNAK	0	1.18065	0.863	0.553	0	cancer-5
CD55	5.60671e-253	1.17968	0.617	0.32	1.45444e-248	cancer-5
MUC17	0	1.17553	0.359	0.015	0	cancer-5
VNN1	0	1.15273	0.434	0.045	0	cancer-5
MUC1	0	1.14592	0.752	0.425	0	cancer-5
KCNQ1OT1	0	1.12104	0.438	0.081	0	cancer-5
LCP1	0	2.07377	0.812	0.011	0	cancer-6
FN1	0	2.04201	0.568	0.063	0	cancer-6
LCN15	0	1.46458	0.32	0.003	0	cancer-6
IGHA2	0	1.36477	0.736	0.126	0	cancer-6
PLA2G2A	0	1.34686	0.476	0.133	0	cancer-6
LAMA3	3.82227e-232	1.27457	0.381	0.115	9.91535e-228	cancer-6
SOX4	0	1.19093	0.908	0.638	0	cancer-6
POMP	0	1.11083	0.871	0.617	0	cancer-6
DNAJC15	0	1.10345	0.798	0.356	0	cancer-6
SUCLA2	0	1.08039	0.699	0.232	0	cancer-6
SATB1	0	1.06117	0.504	0.054	0	cancer-6
FTH1	0	1.04561	0.962	0.872	0	cancer-6
HMGB1	0	1.04127	0.962	0.831	0	cancer-6
AL365226.2	0	0.984333	0.668	0.277	0	cancer-6
SOX6	0	0.962252	0.399	0.018	0	cancer-6
RPS3	0	0.953737	0.978	0.896	0	cancer-6
PLIN2	0	0.924781	0.551	0.173	0	cancer-6
GGH	0	0.9108	0.669	0.255	0	cancer-6
KRT17	7.86913e-302	0.874245	0.246	0.037	2.04133e-297	cancer-6
APOA2	0	0.870479	0.149	0.002	0	cancer-6
LDHB	0	1.90661	0.878	0.424	0	cancer-7
RPL10P9	0	1.49796	0.752	0.018	0	cancer-7
SPINK1	0	1.4929	0.95	0.487	0	cancer-7
CMAS	0	1.39055	0.786	0.356	0	cancer-7
SINHCAF	0	1.38788	0.749	0.275	0	cancer-7
IGF2-2	0	1.38184	0.623	0	0	cancer-7
AREG	0	1.36691	0.721	0.182	0	cancer-7
FTL	0	1.25019	0.992	0.839	0	cancer-7
TXN	0	1.20773	0.99	0.861	0	cancer-7
IGHA1	0	1.18221	0.934	0.395	0	cancer-7
AL513475.2	0	1.13158	0.421	0	0	cancer-7
PLCB4	0	1.11231	0.87	0.439	0	cancer-7
VAV3	0	1.10667	0.662	0.154	0	cancer-7
NDUFA4	0	1.04863	0.94	0.711	0	cancer-7
COX6A1	0	1.03486	0.943	0.709	0	cancer-7
EREG	0	1.02607	0.532	0.09	0	cancer-7
ALDH1A1	0	1.00181	0.539	0.131	0	cancer-7
PRAC1	0	1.00151	0.821	0.386	0	cancer-7
CAB39L	0	0.961976	0.45	0.042	0	cancer-7
PSMA7	6.07992e-238	0.955123	0.929	0.757	1.57719e-233	cancer-7
FCER1A	1.2557e-114	1.55341	0.353	0.022	3.2574e-110	classical DC
S100B	7.06268e-25	1.47795	0.29	0.097	1.83213e-20	classical DC
CD1C	1.28049e-103	1.22311	0.416	0.044	3.32173e-99	classical DC
PLAC8	2.8783e-64	1.08636	0.486	0.112	7.46659e-60	classical DC
PPA1	1.94481e-55	1.06187	0.612	0.221	5.04504e-51	classical DC
RPS27	4.82573e-76	1.04435	1	0.852	1.25184e-71	classical DC
SLC38A1	4.00409e-101	1.02122	0.444	0.054	1.0387e-96	classical DC
LGALS2	7.54924e-64	1.02084	0.5	0.124	1.95835e-59	classical DC
RPL23A	2.96254e-62	0.981474	0.941	0.667	7.68512e-58	classical DC
NAPSB	1.59914e-69	0.979001	0.517	0.121	4.14834e-65	classical DC
CD52	1.07181e-39	0.958461	0.64	0.284	2.78039e-35	classical DC
RPS3A	9.43737e-68	0.954813	0.948	0.69	2.44815e-63	classical DC
CD1E	1.24882e-75	0.953854	0.283	0.025	3.23957e-71	classical DC
RPS19	4.04509e-80	0.953666	0.983	0.831	1.04934e-75	classical DC
JAML	7.10103e-62	0.934776	0.745	0.294	1.84208e-57	classical DC
IL22RA2	5.05185e-41	0.928743	0.119	0.006	1.3105e-36	classical DC
RPL18A	4.76381e-62	0.928103	0.916	0.584	1.23578e-57	classical DC
RPL31	2.75231e-79	0.899988	0.99	0.868	7.13976e-75	classical DC
RPL21	5.46883e-58	0.882053	0.951	0.732	1.41867e-53	classical DC
PKIB	1.79168e-49	0.877854	0.308	0.056	4.6478e-45	classical DC
SLC40A1	1.19189e-59	0.946104	0.644	0.337	3.09189e-55	Marcrophage-1
CD163L1	1.69541e-56	0.891153	0.487	0.194	4.39807e-52	Marcrophage-1
C1QA	4.50524e-104	0.819755	0.897	0.493	1.16871e-99	Marcrophage-1
MAF	7.2119e-67	0.816867	0.593	0.27	1.87084e-62	Marcrophage-1
STAB1	3.10455e-74	0.807357	0.707	0.361	8.05352e-70	Marcrophage-1
F13A1	2.70167e-18	0.776637	0.32	0.182	7.00841e-14	Marcrophage-1
SELENOP	3.3814e-53	0.776223	0.622	0.306	8.77168e-49	Marcrophage-1
C1QB	1.90809e-88	0.76851	0.887	0.498	4.94978e-84	Marcrophage-1
C1QC	9.80676e-97	0.756299	0.915	0.506	2.54397e-92	Marcrophage-1
RNASE1	1.73413e-27	0.692139	0.401	0.206	4.4985e-23	Marcrophage-1
TTYH3	1.19859e-53	0.690753	0.55	0.263	3.10926e-49	Marcrophage-1
LPAR6	8.29659e-67	0.672968	0.817	0.498	2.15222e-62	Marcrophage-1
SLCO2B1	1.99548e-57	0.667151	0.585	0.279	5.17648e-53	Marcrophage-1
A2M	1.03135e-40	0.663718	0.595	0.335	2.67541e-36	Marcrophage-1
DAB2	5.52535e-57	0.654877	0.674	0.378	1.43333e-52	Marcrophage-1
CTSC	1.56582e-49	0.64313	0.875	0.709	4.06189e-45	Marcrophage-1
PDK4	1.43301e-28	0.63799	0.508	0.3	3.71736e-24	Marcrophage-1
GPR34	9.95688e-46	0.635905	0.536	0.266	2.58291e-41	Marcrophage-1
LILRB5	1.49086e-39	0.627987	0.327	0.116	3.86744e-35	Marcrophage-1
ITM2B	3.37972e-60	0.626885	0.922	0.813	8.76733e-56	Marcrophage-1
SPP1	2.5086e-71	2.2635	0.529	0.137	6.50756e-67	Marcrophage-2
CCL18	6.31223e-93	2.22698	0.43	0.061	1.63746e-88	Marcrophage-2
GPNMB	7.17712e-103	1.6734	0.864	0.372	1.86182e-98	Marcrophage-2
MMP12	2.22121e-28	1.51427	0.573	0.309	5.76205e-24	Marcrophage-2
ACP5	1.95136e-83	1.34154	0.824	0.381	5.06204e-79	Marcrophage-2
APOC1	6.93961e-60	1.31675	0.625	0.228	1.8002e-55	Marcrophage-2
CTSD	1.98768e-76	1.22035	0.92	0.586	5.15623e-72	Marcrophage-2
CTSL	1.37867e-57	1.16046	0.827	0.465	3.5764e-53	Marcrophage-2
CTSB	1.01893e-89	1.15462	0.994	0.881	2.64321e-85	Marcrophage-2
CCL2	1.15704e-06	1.11205	0.189	0.101	0.0300147	Marcrophage-2
CSTB	1.55074e-36	1.10615	0.759	0.537	4.02277e-32	Marcrophage-2
TFRC	5.01412e-49	1.10029	0.724	0.366	1.30071e-44	Marcrophage-2
APOE	3.46083e-50	1.05914	0.548	0.192	8.97775e-46	Marcrophage-2
SDS	4.1563e-43	1.04818	0.551	0.219	1.07818e-38	Marcrophage-2
IGHA2	6.03312e-62	1.04318	0.498	0.132	1.56505e-57	Marcrophage-2
FN1	3.68797e-06	0.998446	0.226	0.141	0.0956696	Marcrophage-2
LGALS3	1.31304e-50	0.993538	0.805	0.496	3.40617e-46	Marcrophage-2
CD9	1.34564e-44	0.987399	0.567	0.229	3.49072e-40	Marcrophage-2
FTL	1.3642e-66	0.916938	1	0.99	3.53887e-62	Marcrophage-2
CTSZ	7.8558e-56	0.909155	0.901	0.655	2.03787e-51	Marcrophage-2
HSPA6	6.50332e-49	1.49978	0.422	0.088	1.68703e-44	Marcrophage-3
DNASE1L3	4.25177e-75	1.33792	0.682	0.155	1.10295e-70	Marcrophage-3
HSPD1	2.33938e-37	1.23943	0.859	0.55	6.06858e-33	Marcrophage-3
HES1	3.93735e-27	1.23042	0.635	0.313	1.02139e-22	Marcrophage-3
SELENOP	3.3539e-62	1.22915	0.891	0.364	8.70034e-58	Marcrophage-3
BAG3	2.07309e-53	1.18493	0.49	0.107	5.37781e-49	Marcrophage-3
DNAJB4	8.61505e-26	1.05099	0.552	0.251	2.23483e-21	Marcrophage-3
HSPH1	3.6951e-27	1.03388	0.828	0.518	9.58545e-23	Marcrophage-3
HSPB1	2.18126e-38	0.97142	0.802	0.416	5.6584e-34	Marcrophage-3
DNAJA4	1.28357e-21	0.952733	0.323	0.101	3.32972e-17	Marcrophage-3
LIPA	4.23067e-34	0.934652	0.745	0.365	1.09748e-29	Marcrophage-3
ZFAND2A	1.83551e-33	0.872581	0.422	0.116	4.7615e-29	Marcrophage-3
C1QC	4.26188e-47	0.863262	0.964	0.605	1.10557e-42	Marcrophage-3
SLC40A1	1.34096e-28	0.814674	0.792	0.403	3.47859e-24	Marcrophage-3
C1QB	1.24573e-37	0.811679	0.948	0.591	3.23155e-33	Marcrophage-3
GPR34	5.09999e-36	0.809428	0.734	0.319	1.32299e-31	Marcrophage-3
HSPE1	1.31044e-31	0.808949	0.844	0.537	3.39941e-27	Marcrophage-3
HSPA1A	4.99864e-42	0.8086	0.99	0.837	1.2967e-37	Marcrophage-3
C1QA	6.35809e-42	0.799103	0.958	0.589	1.64935e-37	Marcrophage-3
DNAJB1	2.39993e-41	0.792469	0.99	0.699	6.22566e-37	Marcrophage-3
MKI67	0	2.27574	0.84	0.036	0	Marcrophage-4
TOP2A	2.35875e-290	2.23072	0.814	0.043	6.11884e-286	Marcrophage-4
HIST1H4C	8.8546e-48	2.03388	0.727	0.331	2.29697e-43	Marcrophage-4
CENPF	3.26784e-208	1.83713	0.654	0.04	8.4771e-204	Marcrophage-4
NUSAP1	3.3266e-227	1.62777	0.693	0.04	8.62954e-223	Marcrophage-4
HIST1H1B	4.01194e-127	1.55796	0.545	0.059	1.04074e-122	Marcrophage-4
STMN1	4.32098e-145	1.55407	0.784	0.129	1.1209e-140	Marcrophage-4
H2AFZ	1.45371e-85	1.4646	0.874	0.335	3.77107e-81	Marcrophage-4
ASPM	1.46418e-201	1.46351	0.524	0.019	3.79823e-197	Marcrophage-4
CENPE	5.5937e-162	1.43748	0.537	0.035	1.45106e-157	Marcrophage-4
TUBB	8.08612e-96	1.35091	0.892	0.342	2.09762e-91	Marcrophage-4
PCLAF	3.53213e-203	1.31715	0.571	0.025	9.1627e-199	Marcrophage-4
TUBA1B	5.79272e-86	1.30451	0.965	0.64	1.50269e-81	Marcrophage-4
CDK1	9.25924e-225	1.30138	0.602	0.024	2.40194e-220	Marcrophage-4
SMC4	3.11826e-105	1.26119	0.736	0.159	8.08908e-101	Marcrophage-4
HMGB2	1.46015e-82	1.23299	0.887	0.339	3.78777e-78	Marcrophage-4
KIF11	1.3287e-235	1.19906	0.589	0.018	3.44678e-231	Marcrophage-4
PCNA	3.97173e-104	1.18293	0.571	0.085	1.03031e-99	Marcrophage-4
UBE2C	2.42457e-178	1.17907	0.446	0.013	6.28957e-174	Marcrophage-4
ANLN	2.37451e-220	1.14005	0.489	0.008	6.15971e-216	Marcrophage-4
CCL22	8.41108e-219	3.40452	0.674	0.009	2.18192e-214	mature DC
CCR7	2.8528e-256	3.14401	0.935	0.018	7.40046e-252	mature DC
BIRC3	2.05951e-47	2.97787	0.957	0.224	5.34257e-43	mature DC
TXN	7.97237e-24	2.76945	0.957	0.606	2.06811e-19	mature DC
LAMP3	1.01841e-157	2.72116	0.957	0.044	2.64186e-153	mature DC
WFDC21P	7.11441e-104	2.25446	0.696	0.034	1.84555e-99	mature DC
IDO1	2.56278e-58	2.24435	0.587	0.047	6.64809e-54	mature DC
TBC1D4	4.08997e-66	2.23872	0.717	0.067	1.06098e-61	mature DC
CST7	1.59711e-45	1.82527	0.63	0.074	4.14305e-41	mature DC
FSCN1	1.06343e-47	1.81039	0.543	0.051	2.75864e-43	mature DC
CCL19	8.84579e-122	1.76795	0.283	0.002	2.29469e-117	mature DC
DAPP1	1.31241e-45	1.64346	0.761	0.114	3.40453e-41	mature DC
IL7R	4.75286e-25	1.62075	0.783	0.216	1.23294e-20	mature DC
DUSP5	1.418e-29	1.59162	0.587	0.099	3.67844e-25	mature DC
GSTP1	1.42007e-15	1.55235	0.913	0.54	3.68381e-11	mature DC
MALT1	5.43166e-17	1.51732	0.522	0.133	1.40903e-12	mature DC
NUB1	5.27339e-16	1.44142	0.652	0.231	1.36797e-11	mature DC
PTPN1	2.27984e-21	1.42053	0.804	0.313	5.91414e-17	mature DC
LY75	8.80419e-52	1.40371	0.587	0.054	2.28389e-47	mature DC
DUSP4	1.24226e-18	1.39361	0.435	0.082	3.22255e-14	mature DC
IL1B	5.37178e-147	2.06405	0.969	0.427	1.39349e-142	Monocyte-1
CCL20	2.35397e-40	1.95901	0.466	0.175	6.10643e-36	Monocyte-1
EREG	2.39854e-114	1.90381	0.738	0.183	6.22205e-110	Monocyte-1
NLRP3	4.21642e-109	1.76009	0.765	0.234	1.09378e-104	Monocyte-1
THBS1	1.13564e-82	1.74393	0.779	0.3	2.94596e-78	Monocyte-1
S100A8	2.16917e-111	1.729	0.714	0.165	5.62704e-107	Monocyte-1
VCAN	4.54662e-133	1.71998	0.796	0.191	1.17944e-128	Monocyte-1
G0S2	2.09685e-80	1.58068	0.65	0.191	5.43943e-76	Monocyte-1
S100A9	7.81241e-73	1.5703	0.711	0.278	2.02662e-68	Monocyte-1
TIMP1	1.4451e-59	1.48416	0.803	0.466	3.74875e-55	Monocyte-1
FCN1	9.75197e-128	1.41869	0.595	0.085	2.52976e-123	Monocyte-1
PTGS2	3.28732e-26	1.3201	0.568	0.324	8.52763e-22	Monocyte-1
S100A12	2.53738e-71	1.31496	0.327	0.042	6.58221e-67	Monocyte-1
NFKBIZ	1.64304e-80	1.24522	0.915	0.562	4.2622e-76	Monocyte-1
RIPK2	4.29207e-70	1.19342	0.782	0.343	1.1134e-65	Monocyte-1
PLAUR	6.18921e-62	1.18107	0.827	0.446	1.60554e-57	Monocyte-1
TREM1	2.24849e-72	1.15972	0.531	0.133	5.83282e-68	Monocyte-1
AQP9	1.5565e-73	1.11657	0.463	0.092	4.03771e-69	Monocyte-1
TNFAIP3	9.09095e-89	1.09537	0.983	0.68	2.35828e-84	Monocyte-1
CXCL2	2.50456e-41	1.07439	0.806	0.495	6.49707e-37	Monocyte-1
S100A4	1.19701e-50	0.976626	0.888	0.481	3.10516e-46	Monocyte-2
SERPINA1	3.06522e-52	0.968452	0.792	0.351	7.9515e-48	Monocyte-2
S100A8	1.06762e-39	0.905804	0.556	0.192	2.76952e-35	Monocyte-2
C1orf162	3.66234e-44	0.811093	0.816	0.422	9.50049e-40	Monocyte-2
FPR1	1.29552e-44	0.788858	0.676	0.264	3.3607e-40	Monocyte-2
S100A9	1.43662e-35	0.704331	0.668	0.291	3.72672e-31	Monocyte-2
IFITM3	2.37514e-30	0.680754	0.8	0.52	6.16135e-26	Monocyte-2
MNDA	1.00066e-29	0.654446	0.836	0.531	2.59581e-25	Monocyte-2
AIF1	3.32429e-34	0.640587	0.956	0.809	8.62353e-30	Monocyte-2
CD52	2.80894e-12	0.640344	0.512	0.303	7.28667e-08	Monocyte-2
RETN	2.75673e-26	0.636789	0.28	0.075	7.15124e-22	Monocyte-2
TXNIP	7.38757e-23	0.610948	0.868	0.64	1.91641e-18	Monocyte-2
CLEC4E	4.35105e-18	0.559538	0.42	0.185	1.1287e-13	Monocyte-2
SH3BGRL3	1.77227e-22	0.552354	0.932	0.761	4.59745e-18	Monocyte-2
S100A11	8.13895e-32	0.548017	0.968	0.852	2.11132e-27	Monocyte-2
FCN1	1.83381e-26	0.543779	0.376	0.118	4.75708e-22	Monocyte-2
CCL3	1.11893e-14	0.540886	0.82	0.668	2.90263e-10	Monocyte-2
HCST	2.65937e-16	0.537809	0.524	0.292	6.89867e-12	Monocyte-2
CSTA	8.12172e-21	0.536605	0.492	0.23	2.10686e-16	Monocyte-2
PILRA	3.31751e-16	0.529595	0.448	0.224	8.60594e-12	Monocyte-2
CXCL10	5.73085e-77	3.08716	0.544	0.084	1.48664e-72	Monocyte-3
IFIT1	9.10965e-258	2.81363	0.832	0.042	2.36313e-253	Monocyte-3
APOBEC3A	4.9781e-158	2.75155	0.685	0.055	1.29137e-153	Monocyte-3
ISG15	1.07667e-140	2.7225	0.933	0.174	2.79299e-136	Monocyte-3
IFIT3	2.30413e-188	2.68869	0.872	0.089	5.97716e-184	Monocyte-3
CCL8	2.89591e-129	2.65873	0.43	0.02	7.51228e-125	Monocyte-3
IFIT2	1.7719e-151	2.56691	0.832	0.104	4.59648e-147	Monocyte-3
TNFSF10	1.61666e-124	2.27466	0.826	0.14	4.19377e-120	Monocyte-3
RSAD2	1.03039e-259	2.25222	0.765	0.029	2.67294e-255	Monocyte-3
MX1	6.17122e-160	2.18076	0.913	0.133	1.60088e-155	Monocyte-3
MX2	2.86522e-131	1.90602	0.832	0.13	7.43266e-127	Monocyte-3
IL1RN	1.43521e-57	1.78712	0.711	0.198	3.72307e-53	Monocyte-3
IFI44L	1.44443e-142	1.6375	0.718	0.072	3.747e-138	Monocyte-3
CXCL11	2.91765e-66	1.63279	0.221	0.01	7.56868e-62	Monocyte-3
IFITM3	5.36347e-64	1.63081	0.96	0.522	1.39134e-59	Monocyte-3
IFI44	3.38458e-111	1.62138	0.785	0.132	8.77994e-107	Monocyte-3
MT2A	3.45042e-52	1.58365	0.839	0.35	8.95074e-48	Monocyte-3
XAF1	1.21289e-93	1.57435	0.899	0.231	3.14635e-89	Monocyte-3
DDX58	1.46083e-136	1.57149	0.671	0.064	3.78955e-132	Monocyte-3
SAMD9L	3.10138e-81	1.5459	0.785	0.189	8.04529e-77	Monocyte-3
GZMB	0	4.17425	1	0.007	0	pDC
PLAC8	7.01698e-39	2.13629	0.882	0.143	1.82027e-34	pDC
ITM2C	6.01841e-32	2.1316	0.912	0.211	1.56124e-27	pDC
TCL1A	1.48185e-187	2.07496	0.382	0.001	3.84406e-183	pDC
TSPAN13	1.59787e-91	1.9799	0.765	0.039	4.14505e-87	pDC
JCHAIN	2.93096e-27	1.96273	0.941	0.297	7.6032e-23	pDC
CXCR3	1.64906e-293	1.9447	0.676	0.003	4.27782e-289	pDC
SERPINF1	1.61625e-44	1.89857	0.794	0.101	4.19271e-40	pDC
PTGDS	4.88851e-137	1.84803	0.471	0.006	1.26813e-132	pDC
RASD1	4.10388e-45	1.82067	0.529	0.039	1.06459e-40	pDC
P2RY14	3.37685e-67	1.78112	0.588	0.03	8.75989e-63	pDC
IL3RA	1.74439e-85	1.77438	0.735	0.038	4.52513e-81	pDC
CLIC3	3.38105e-246	1.75328	0.588	0.003	8.77079e-242	pDC
C12orf75	2.1334e-138	1.68349	0.765	0.021	5.53426e-134	pDC
IRF4	1.23123e-112	1.67693	0.735	0.026	3.19393e-108	pDC
BTG2	2.29746e-22	1.67365	0.941	0.336	5.95985e-18	pDC
ALOX5AP	3.15475e-20	1.64128	0.882	0.313	8.18375e-16	pDC
NUCB2	1.20636e-23	1.63342	0.765	0.186	3.12941e-19	pDC
CXCR4	4.15526e-21	1.62863	1	0.49	1.07792e-16	pDC
UGCG	1.92814e-24	1.6257	0.765	0.167	5.00179e-20	pDC
CCL13	1.04843e-217	3.43015	0.456	0.009	2.71973e-213	Fibroblasts-1
CCL11	5.67615e-65	2.26753	0.677	0.206	1.47245e-60	Fibroblasts-1
ADH1B	4.27435e-233	2.05671	0.585	0.022	1.10881e-228	Fibroblasts-1
ADAMDEC1	4.77183e-68	1.77523	0.841	0.356	1.23786e-63	Fibroblasts-1
CCL8	1.46688e-68	1.74074	0.195	0.009	3.80523e-64	Fibroblasts-1
TFPI2	8.93281e-166	1.74007	0.646	0.058	2.31726e-161	Fibroblasts-1
FDCSP	8.73951e-13	1.62519	0.138	0.035	2.26712e-08	Fibroblasts-1
IGLC3	8.42221e-05	1.59095	0.226	0.134	1	Fibroblasts-1
ADAM28	2.71447e-97	1.54545	0.662	0.132	7.0416e-93	Fibroblasts-1
IGFBP5	5.05199e-47	1.49805	0.872	0.55	1.31054e-42	Fibroblasts-1
HAPLN1	3.30937e-103	1.45195	0.477	0.052	8.58484e-99	Fibroblasts-1
SPARCL1	4.02207e-52	1.44177	0.574	0.17	1.04337e-47	Fibroblasts-1
SCARA5	2.63997e-69	1.43591	0.497	0.098	6.84834e-65	Fibroblasts-1
CFD	3.19825e-73	1.4162	0.508	0.095	8.29657e-69	Fibroblasts-1
ABCA8	3.62056e-125	1.39793	0.436	0.031	9.3921e-121	Fibroblasts-1
IGF1	4.93032e-92	1.34284	0.39	0.037	1.27898e-87	Fibroblasts-1
PTGDS	3.11771e-54	1.33455	0.585	0.167	8.08765e-50	Fibroblasts-1
IGHG1	0.77137	1.30833	0.108	0.107	1	Fibroblasts-1
CCL2	8.48332e-36	1.30109	0.744	0.396	2.20066e-31	Fibroblasts-1
A2M	4.39583e-57	1.23238	0.964	0.833	1.14032e-52	Fibroblasts-1
MMP10	5.97757e-129	3.0447	0.439	0.036	1.55064e-124	Fibroblasts-2
MMP3	1.06819e-128	2.96066	0.806	0.188	2.771e-124	Fibroblasts-2
CXCL8	4.09922e-124	2.76735	0.903	0.311	1.06338e-119	Fibroblasts-2
CXCL5	2.99339e-86	2.67419	0.637	0.164	7.76515e-82	Fibroblasts-2
IL24	8.53327e-153	2.38471	0.506	0.041	2.21362e-148	Fibroblasts-2
MMP1	2.14762e-105	2.35478	0.785	0.219	5.57113e-101	Fibroblasts-2
PTGS2	1.35346e-63	2.11935	0.603	0.186	3.51102e-59	Fibroblasts-2
TFPI2	2.49662e-34	1.97625	0.316	0.077	6.47649e-30	Fibroblasts-2
CCL20	8.46889e-38	1.96814	0.291	0.063	2.19692e-33	Fibroblasts-2
STC1	3.91494e-118	1.89954	0.705	0.136	1.01557e-113	Fibroblasts-2
CXCL1	1.82911e-47	1.76263	0.743	0.428	4.74489e-43	Fibroblasts-2
CSF3	9.04471e-125	1.75515	0.325	0.015	2.34629e-120	Fibroblasts-2
CXCL3	3.20254e-47	1.75045	0.544	0.186	8.30771e-43	Fibroblasts-2
CEMIP	5.28591e-125	1.69069	0.439	0.037	1.37122e-120	Fibroblasts-2
RGS5	5.09676e-30	1.65899	0.338	0.103	1.32215e-25	Fibroblasts-2
CHI3L1	4.18451e-75	1.64043	0.776	0.279	1.0855e-70	Fibroblasts-2
TNC	1.03231e-47	1.6245	0.705	0.343	2.67791e-43	Fibroblasts-2
TNFRSF11B	2.72278e-98	1.62182	0.498	0.072	7.06318e-94	Fibroblasts-2
ACSL4	1.07963e-56	1.60937	0.759	0.394	2.80068e-52	Fibroblasts-2
PLIN2	2.85063e-57	1.53352	0.62	0.223	7.39481e-53	Fibroblasts-2
CST1	6.42604e-57	1.1498	0.185	0.022	1.66698e-52	Myfibroblasts-1
CXCL14	4.34737e-122	0.884741	0.959	0.678	1.12775e-117	Myfibroblasts-1
RGS16	2.5592e-19	0.833475	0.196	0.087	6.63881e-15	Myfibroblasts-1
APOD	7.66208e-08	0.823762	0.191	0.122	0.00198762	Myfibroblasts-1
MTND1P23	1.41477e-42	0.737163	0.196	0.044	3.67004e-38	Myfibroblasts-1
MEST	1.86136e-32	0.642688	0.231	0.083	4.82855e-28	Myfibroblasts-1
DNAJB1	1.74188e-07	0.545777	0.508	0.498	0.00451861	Myfibroblasts-1
ID3	3.44725e-14	0.544935	0.597	0.544	8.94251e-10	Myfibroblasts-1
COL9A1	5.18639e-19	0.526528	0.159	0.06	1.3454e-14	Myfibroblasts-1
NDUFA4	5.84411e-52	0.516314	0.923	0.85	1.51602e-47	Myfibroblasts-1
CISD1	6.10509e-18	0.490379	0.401	0.287	1.58372e-13	Myfibroblasts-1
ABI3BP	1.52735e-26	0.475239	0.212	0.078	3.96211e-22	Myfibroblasts-1
XIST	3.54813e-29	0.473699	0.142	0.032	9.2042e-25	Myfibroblasts-1
FHL2	5.53348e-16	0.470008	0.451	0.358	1.43544e-11	Myfibroblasts-1
FBN2	1.50384e-10	0.465155	0.264	0.181	3.90111e-06	Myfibroblasts-1
CALM1	1.91087e-15	0.462139	0.721	0.741	4.95699e-11	Myfibroblasts-1
NSG1	3.09643e-16	0.450648	0.35	0.229	8.03244e-12	Myfibroblasts-1
VCAM1	5.65883e-08	0.439754	0.484	0.448	0.00146796	Myfibroblasts-1
HSPB1	5.6363e-11	0.437102	0.737	0.772	1.46211e-06	Myfibroblasts-1
NDUFA12	8.50425e-12	0.436993	0.455	0.406	2.20609e-07	Myfibroblasts-1
FN1	2.16753e-223	1.79078	0.934	0.459	5.6228e-219	Myfibroblasts-2
COL1A1	7.78149e-244	1.64569	0.996	0.904	2.0186e-239	Myfibroblasts-2
ASPN	1.37582e-107	1.52802	0.332	0.04	3.56901e-103	Myfibroblasts-2
GREM1	2.22443e-194	1.50588	0.558	0.065	5.77039e-190	Myfibroblasts-2
SFRP2	4.8507e-159	1.49332	0.37	0.018	1.25832e-154	Myfibroblasts-2
THBS2	6.13946e-235	1.42787	0.825	0.211	1.59264e-230	Myfibroblasts-2
BGN	1.43116e-218	1.39689	0.877	0.349	3.71257e-214	Myfibroblasts-2
COL10A1	8.40253e-192	1.35658	0.442	0.024	2.1797e-187	Myfibroblasts-2
SFRP4	3.84623e-97	1.32335	0.224	0.009	9.9775e-93	Myfibroblasts-2
FBLN2	1.92486e-210	1.30056	0.642	0.103	4.99328e-206	Myfibroblasts-2
COL1A2	5.58658e-228	1.267	1	0.966	1.44921e-223	Myfibroblasts-2
IFI6	1.61228e-114	1.22808	0.639	0.241	4.18241e-110	Myfibroblasts-2
COL15A1	3.4735e-114	1.18527	0.459	0.096	9.01061e-110	Myfibroblasts-2
COL11A1	7.25529e-142	1.14415	0.671	0.199	1.8821e-137	Myfibroblasts-2
MMP13	1.07656e-39	1.12425	0.109	0.008	2.79269e-35	Myfibroblasts-2
CTHRC1	2.38479e-149	1.09218	0.818	0.365	6.18638e-145	Myfibroblasts-2
FAP	2.76614e-175	1.05717	0.668	0.147	7.17565e-171	Myfibroblasts-2
COL3A1	5.7213e-185	1.05568	1	0.978	1.48416e-180	Myfibroblasts-2
GAS1	3.07901e-140	1.04395	0.352	0.024	7.98725e-136	Myfibroblasts-2
ADAMTS2	4.69531e-158	1.03133	0.638	0.161	1.21801e-153	Myfibroblasts-2
AREG	4.17774e-144	1.65846	0.711	0.173	1.08375e-139	Myfibroblasts-3
AGT	7.3475e-138	1.38415	0.862	0.306	1.90602e-133	Myfibroblasts-3
MFGE8	1.10634e-112	1.18758	0.927	0.458	2.86997e-108	Myfibroblasts-3
ITGA8	4.01966e-170	1.15197	0.671	0.109	1.04274e-165	Myfibroblasts-3
F3	2.99215e-115	0.989586	0.991	0.69	7.76195e-111	Myfibroblasts-3
FAM105A	3.6448e-137	0.959761	0.804	0.221	9.45497e-133	Myfibroblasts-3
DIO2	8.49178e-70	0.923502	0.727	0.303	2.20285e-65	Myfibroblasts-3
EDIL3	1.16165e-97	0.908695	0.951	0.538	3.01343e-93	Myfibroblasts-3
TCIM	2.30676e-83	0.888669	0.967	0.63	5.98397e-79	Myfibroblasts-3
TRPA1	2.91243e-88	0.884787	0.856	0.384	7.55513e-84	Myfibroblasts-3
ITGA2	1.4196e-96	0.860625	0.747	0.255	3.68257e-92	Myfibroblasts-3
WNT4	4.04241e-126	0.860326	0.522	0.083	1.04864e-121	Myfibroblasts-3
BMP2	4.12035e-89	0.82915	0.629	0.18	1.06886e-84	Myfibroblasts-3
IGFBP3	4.3302e-34	0.809217	0.578	0.287	1.1233e-29	Myfibroblasts-3
SPRY4	4.95053e-87	0.796684	0.524	0.13	1.28422e-82	Myfibroblasts-3
PDGFD	2.2281e-96	0.75586	0.707	0.206	5.7799e-92	Myfibroblasts-3
THBD	5.40337e-66	0.751314	0.56	0.179	1.40169e-61	Myfibroblasts-3
NRG1	8.23645e-98	0.741806	0.536	0.111	2.13662e-93	Myfibroblasts-3
ADAMTS9	2.57373e-92	0.724843	0.533	0.12	6.67651e-88	Myfibroblasts-3
WFDC1	3.07239e-80	0.722925	0.564	0.156	7.9701e-76	Myfibroblasts-3
TOP2A	1.37643e-286	2.40398	0.816	0.033	3.5706e-282	Myfibroblasts-4
NUSAP1	6.64128e-280	2.0896	0.73	0.024	1.72282e-275	Myfibroblasts-4
HIST1H4C	7.09058e-45	2.06947	0.851	0.366	1.83937e-40	Myfibroblasts-4
PCLAF	5.69631e-293	1.89161	0.816	0.031	1.47768e-288	Myfibroblasts-4
STMN1	2.87112e-167	1.86644	0.922	0.118	7.44798e-163	Myfibroblasts-4
CENPF	4.59233e-199	1.83682	0.617	0.028	1.1913e-194	Myfibroblasts-4
H2AFZ	2.52052e-76	1.81724	0.965	0.441	6.53848e-72	Myfibroblasts-4
CDK1	2.30449e-258	1.66276	0.688	0.023	5.97809e-254	Myfibroblasts-4
MKI67	2.28332e-210	1.58006	0.596	0.022	5.92316e-206	Myfibroblasts-4
PTTG1	6.8148e-182	1.56179	0.603	0.031	1.76783e-177	Myfibroblasts-4
TUBA1B	1.70999e-67	1.55579	0.979	0.597	4.43588e-63	Myfibroblasts-4
HMGB2	2.89437e-158	1.50683	0.738	0.067	7.50828e-154	Myfibroblasts-4
SMC4	3.99755e-97	1.45684	0.837	0.175	1.03701e-92	Myfibroblasts-4
ANLN	2.82785e-246	1.4169	0.582	0.014	7.33573e-242	Myfibroblasts-4
RRM2	2.63482e-274	1.34624	0.589	0.01	6.83499e-270	Myfibroblasts-4
HIST1H1B	4.1719e-119	1.32024	0.44	0.026	1.08223e-114	Myfibroblasts-4
CENPE	4.09026e-165	1.31224	0.511	0.022	1.06105e-160	Myfibroblasts-4
TYMS	1.179e-240	1.28996	0.652	0.022	3.05844e-236	Myfibroblasts-4
UBE2C	4.94566e-268	1.28379	0.546	0.007	1.28295e-263	Myfibroblasts-4
CKAP2	2.93692e-125	1.28203	0.61	0.056	7.61866e-121	Myfibroblasts-4
ACTG2	2.54e-75	2.4097	0.935	0.246	6.59e-71	Myfibroblasts-5
MYH11	7.51e-137	2.2095	0.832	0.087	1.95e-132	Myfibroblasts-5
HHIP	4.64e-63	1.83966	0.617	0.104	1.2e-58	Myfibroblasts-5
ACTA2	6.09e-60	1.83816	1	0.511	1.58e-55	Myfibroblasts-5
MYLK	1.09e-58	1.80523	1	0.611	2.84e-54	Myfibroblasts-5
TAGLN	7.44e-49	1.56763	0.991	0.57	1.93e-44	Myfibroblasts-5
MFAP5	2.18e-14	1.51691	0.206	0.045	5.65e-10	Myfibroblasts-5
SYNPO2	1.73e-60	1.47535	0.804	0.194	4.48e-56	Myfibroblasts-5
MYOCD	6.88e-76	1.42978	0.766	0.14	1.78e-71	Myfibroblasts-5
CNN1	6.63e-53	1.42332	0.533	0.09	1.72e-48	Myfibroblasts-5
LPP	1.71e-43	1.27978	0.972	0.592	4.43e-39	Myfibroblasts-5
PLN	1.4e-42	1.27886	0.393	0.057	3.63e-38	Myfibroblasts-5
PPP1R12B	2.91e-54	1.17726	0.57	0.1	7.54e-50	Myfibroblasts-5
MYL9	4.05e-40	1.15305	0.991	0.659	1.05e-35	Myfibroblasts-5
LBH	1.62e-28	1.13349	0.832	0.391	4.21e-24	Myfibroblasts-5
FHL1	3.41e-31	1.10322	0.822	0.376	8.84e-27	Myfibroblasts-5
SPARCL1	3.55e-27	1.07437	0.579	0.183	9.2e-23	Myfibroblasts-5
WFDC1	3.32e-34	1.06525	0.645	0.202	8.62e-30	Myfibroblasts-5
KCNMB1	1.68e-68	1.0647	0.364	0.029	4.35e-64	Myfibroblasts-5
TPM1	3.48e-39	1.05957	0.981	0.688	9.03e-35	Myfibroblasts-5
PDK4	6.42e-48	1.48206	0.569	0.123	1.67e-43	Myfibroblasts-6
GPX3	2.71e-47	1.47954	0.578	0.13	7.02e-43	Myfibroblasts-6
APLP2	2.8e-30	1.38855	0.724	0.367	7.27e-26	Myfibroblasts-6
TM4SF1	2.19e-23	1.37554	0.595	0.233	5.67e-19	Myfibroblasts-6
HSD17B2	2.39e-35	1.2672	0.621	0.194	6.19e-31	Myfibroblasts-6
NRG1	3.52e-32	1.25959	0.543	0.16	9.13e-28	Myfibroblasts-6
VSTM2A	3.48e-125	1.20242	0.276	0.004	9.02e-121	Myfibroblasts-6
EDNRB	7.17e-29	1.16529	0.784	0.431	1.86e-24	Myfibroblasts-6
DMKN	8.33e-18	1.15875	0.414	0.147	2.16e-13	Myfibroblasts-6
PDGFRA	7.14e-38	1.08785	0.991	0.735	1.85e-33	Myfibroblasts-6
BMP5	2.08e-36	1.07374	0.716	0.233	5.41e-32	Myfibroblasts-6
PAPPA2	1.88e-57	1.07	0.155	0.004	4.88e-53	Myfibroblasts-6
PDGFD	2.55e-17	1.03339	0.552	0.271	6.62e-13	Myfibroblasts-6
FRZB	4.45e-17	1.02928	0.431	0.163	1.16e-12	Myfibroblasts-6
MAP1B	9.39e-22	1.02639	0.379	0.107	2.44e-17	Myfibroblasts-6
STMN2	6.31e-40	1.0098	0.362	0.054	1.64e-35	Myfibroblasts-6
DSE	9.63e-15	1.00867	0.448	0.205	2.5e-10	Myfibroblasts-6
F3	1.35e-32	0.999962	0.974	0.726	3.49e-28	Myfibroblasts-6
SOX6	2.52e-14	0.994764	0.362	0.138	6.54e-10	Myfibroblasts-6
PLAT	1.44e-25	0.989233	0.922	0.691	3.74e-21	Myfibroblasts-6
HIST1H4C	4.2526e-18	3.7715	0.96	0.448	1.10317e-13	Germinal Center B Cells(GCB)
MS4A1	0	3.53537	1	0.005	0	Germinal Center B Cells(GCB)
HIST1H1B	8.97377e-80	3.09005	0.88	0.051	2.32788e-75	Germinal Center B Cells(GCB)
HLA-DRA	2.64193e-82	2.93274	0.96	0.061	6.85342e-78	Germinal Center B Cells(GCB)
CD52	3.24625e-92	2.9296	0.92	0.049	8.42109e-88	Germinal Center B Cells(GCB)
HMGB2	1.32325e-62	2.84527	1	0.093	3.43266e-58	Germinal Center B Cells(GCB)
LCP1	2.48327e-95	2.77611	1	0.057	6.44185e-91	Germinal Center B Cells(GCB)
TUBA1B	4.06828e-34	2.73776	0.96	0.178	1.05535e-29	Germinal Center B Cells(GCB)
NUSAP1	3.18062e-96	2.64722	0.84	0.038	8.25085e-92	Germinal Center B Cells(GCB)
STMN1	6.20441e-113	2.58572	0.92	0.039	1.60948e-108	Germinal Center B Cells(GCB)
PFN1	1.68953e-24	2.49101	1	0.333	4.38281e-20	Germinal Center B Cells(GCB)
H2AFZ	1.16498e-24	2.48767	0.96	0.268	3.02208e-20	Germinal Center B Cells(GCB)
ACTB	4.1157e-19	2.46836	1	0.48	1.06765e-14	Germinal Center B Cells(GCB)
HMGN2	3.32719e-52	2.44804	0.92	0.094	8.63108e-48	Germinal Center B Cells(GCB)
HMGB1	2.81726e-20	2.39526	1	0.462	7.30825e-16	Germinal Center B Cells(GCB)
TOP2A	2.65795e-78	2.37194	0.76	0.037	6.89498e-74	Germinal Center B Cells(GCB)
CD74	3.20098e-18	2.34763	1	0.721	8.30365e-14	Germinal Center B Cells(GCB)
TCL1A	0	2.32049	0.8	0.001	0	Germinal Center B Cells(GCB)
LRMP	1.75291e-41	2.31893	0.8	0.087	4.54723e-37	Germinal Center B Cells(GCB)
PTTG1	6.09506e-71	2.2388	0.8	0.046	1.58112e-66	Germinal Center B Cells(GCB)
IGHA1	0	1.60851	0.989	0.852	0	plasma IGHA1-1
IGHM	0.509978	1.54329	0.28	0.291	1	plasma IGHA1-1
IGHA2	0	1.49524	0.924	0.572	0	plasma IGHA1-1
JCHAIN	0	1.29771	0.996	0.935	0	plasma IGHA1-1
IGHV3-23	7.5384e-05	0.469986	0.147	0.111	1	plasma IGHA1-1
HERPUD1	6.54744e-59	0.462241	0.844	0.764	1.69847e-54	plasma IGHA1-1
SRGN	3.14759e-24	0.439223	0.601	0.526	8.16517e-20	plasma IGHA1-1
RGS1	6.72069e-18	0.4385	0.663	0.606	1.74341e-13	plasma IGHA1-1
ANKRD28	6.09623e-13	0.425416	0.291	0.216	1.58142e-08	plasma IGHA1-1
ZFP36L2	8.0057e-09	0.416302	0.428	0.385	0.000207676	plasma IGHA1-1
VIM	7.0994e-12	0.402681	0.429	0.369	1.84166e-07	plasma IGHA1-1
ENAM	2.09549e-38	0.400307	0.214	0.076	5.43592e-34	plasma IGHA1-1
TSC22D3	2.22837e-12	0.388963	0.59	0.549	5.78061e-08	plasma IGHA1-1
CD69	1.49584e-07	0.368312	0.158	0.108	0.00388037	plasma IGHA1-1
AC103591.3	1.18429e-05	0.341344	0.298	0.262	0.307217	plasma IGHA1-1
ID3	1.27847e-06	0.308112	0.172	0.129	0.0331649	plasma IGHA1-1
NFKBIA	1.1616e-09	0.306538	0.54	0.499	3.0133e-05	plasma IGHA1-1
DNAJB1	0.00219906	0.30017	0.446	0.453	1	plasma IGHA1-1
DERL3	5.70847e-16	0.294135	0.657	0.624	1.48083e-11	plasma IGHA1-1
TNFRSF17	7.38267e-09	0.284926	0.359	0.311	0.000191514	plasma IGHA1-1
FABP1	2.80126e-67	1.7617	0.599	0.245	7.26676e-63	plasma IGHA1-2
MT-CO3	1.07292e-197	1.74685	1	0.999	2.78327e-193	plasma IGHA1-2
MT-CO2	5.12979e-185	1.5583	1	0.996	1.33072e-180	plasma IGHA1-2
MT-CO1	2.99709e-188	1.54363	1	1	7.77474e-184	plasma IGHA1-2
MT-ATP6	1.71241e-191	1.51986	1	0.998	4.44217e-187	plasma IGHA1-2
MT-ND2	2.05862e-180	1.44912	1	0.984	5.34027e-176	plasma IGHA1-2
S100A6	9.38945e-107	1.44075	0.851	0.419	2.43572e-102	plasma IGHA1-2
PPBP	1.38882e-32	1.41137	0.264	0.088	3.60273e-28	plasma IGHA1-2
MT-ND1	3.22991e-171	1.40209	1	0.958	8.37871e-167	plasma IGHA1-2
PIGR	1.8296e-112	1.40165	0.77	0.285	4.74615e-108	plasma IGHA1-2
CEACAM5	2.06808e-155	1.37558	0.599	0.117	5.3648e-151	plasma IGHA1-2
MTATP6P1	2.56116e-142	1.37244	0.974	0.726	6.6439e-138	plasma IGHA1-2
MT-CYB	4.37403e-172	1.3661	1	0.997	1.13467e-167	plasma IGHA1-2
SPINK1	3.84291e-96	1.34081	0.516	0.134	9.96889e-92	plasma IGHA1-2
CEACAM6	3.57044e-136	1.31314	0.495	0.089	9.26207e-132	plasma IGHA1-2
EPCAM	1.56495e-164	1.29033	0.67	0.147	4.05963e-160	plasma IGHA1-2
TSPAN8	2.1786e-151	1.28482	0.62	0.132	5.65152e-147	plasma IGHA1-2
MT-ND4	8.45573e-177	1.28238	1	0.999	2.1935e-172	plasma IGHA1-2
MT-ND3	2.02669e-147	1.2329	0.995	0.902	5.25743e-143	plasma IGHA1-2
MT-ATP8	4.00564e-118	1.18709	0.945	0.571	1.0391e-113	plasma IGHA1-2
IGHV3-53	0	3.73151	0.928	0.018	0	plasma IGHA1-3
IGHV3-66	0	3.37321	0.971	0.013	0	plasma IGHA1-3
IGHM	0.398928	0.865845	0.319	0.283	1	plasma IGHA1-3
IGHA2	0.000441634	0.641984	0.87	0.815	1	plasma IGHA1-3
ZRANB2	0.0248741	0.482018	0.391	0.28	1	plasma IGHA1-3
RAB11A	0.000352802	0.45475	0.188	0.078	1	plasma IGHA1-3
MDM2	0.0212774	0.433596	0.217	0.132	1	plasma IGHA1-3
IGLV6-57	0.480628	0.406403	0.188	0.162	1	plasma IGHA1-3
GLO1	0.0101475	0.361145	0.217	0.123	1	plasma IGHA1-3
EDEM3	0.0175762	0.342181	0.217	0.125	1	plasma IGHA1-3
SEC24D	0.0139142	0.340664	0.159	0.084	1	plasma IGHA1-3
TTC3	0.0018982	0.33856	0.42	0.267	1	plasma IGHA1-3
ATP5F1B	0.0230068	0.336952	0.319	0.212	1	plasma IGHA1-3
BAZ2B	0.0235684	0.334669	0.174	0.093	1	plasma IGHA1-3
LUC7L3	0.00768956	0.330048	0.261	0.151	1	plasma IGHA1-3
MANEA	0.00120156	0.325576	0.333	0.186	1	plasma IGHA1-3
EEF1A1	0.000587024	0.308589	0.942	0.798	1	plasma IGHA1-3
CNOT1	0.00463428	0.305982	0.203	0.101	1	plasma IGHA1-3
OCIAD1	0.00973489	0.3041	0.261	0.155	1	plasma IGHA1-3
TXNIP	0.239104	0.303881	0.594	0.557	1	plasma IGHA1-3
IGHG3	0	3.67559	0.96	0.279	0	plasma IGHG1
IGHGP	0	3.62944	0.613	0.061	0	plasma IGHG1
IGHG4	0	3.23236	0.935	0.398	0	plasma IGHG1
IGHG1	0	2.82572	0.897	0.246	0	plasma IGHG1
IGHG2	2.20602e-174	2.3471	0.439	0.099	5.72265e-170	plasma IGHG1
CXCR4	1.75881e-71	0.54721	0.229	0.057	4.56253e-67	plasma IGHG1
IGKV4-1	4.06082e-12	0.541987	0.242	0.155	1.05342e-07	plasma IGHG1
IGLV3-1	3.59667e-43	0.529191	0.362	0.181	9.33012e-39	plasma IGHG1
PECAM1	2.12093e-58	0.454212	0.338	0.132	5.5019e-54	plasma IGHG1
GLRX	1.65322e-29	0.381339	0.382	0.22	4.28862e-25	plasma IGHG1
IGHV4-34	1.00923e-20	0.365388	0.101	0.034	2.61803e-16	plasma IGHG1
TMSB4X	1.12508e-27	0.335461	0.926	0.862	2.91856e-23	plasma IGHG1
IGLV2-14	0.0162562	0.330672	0.106	0.083	1	plasma IGHG1
IGKC	1.03796e-23	0.319887	0.966	0.935	2.69256e-19	plasma IGHG1
XBP1	1.48084e-26	0.315292	0.827	0.68	3.84144e-22	plasma IGHG1
TXNIP	3.65556e-16	0.252936	0.67	0.53	9.48289e-12	plasma IGHG1
PDIA3	9.78146e-08	-0.250457	0.456	0.5	0.00253741	plasma IGHG1
RPLP0	3.9309e-15	-0.251704	0.747	0.769	1.01971e-10	plasma IGHG1
SPINK1	0.0180466	-0.251849	0.141	0.164	1	plasma IGHG1
NACA	7.22138e-11	-0.252805	0.425	0.49	1.8733e-06	plasma IGHG1
MKI67	0	2.10674	0.701	0.026	0	Proliferating plasma
HIST1H4C	2.97399e-67	2.08468	0.891	0.438	7.71483e-63	Proliferating plasma
HIST1H1B	2.56937e-263	1.97662	0.68	0.038	6.66521e-259	Proliferating plasma
HIST1H1D	9.93207e-67	1.69968	0.721	0.207	2.57648e-62	Proliferating plasma
HIST1H1E	1.04653e-73	1.62729	0.687	0.166	2.71482e-69	Proliferating plasma
SMC4	3.65922e-136	1.54806	0.748	0.104	9.49237e-132	Proliferating plasma
TUBA1B	6.4875e-99	1.53295	0.776	0.166	1.68292e-94	Proliferating plasma
TOP2A	9.2084e-227	1.51068	0.551	0.027	2.38875e-222	Proliferating plasma
HMGB2	1.22753e-147	1.50575	0.694	0.081	3.18433e-143	Proliferating plasma
HIST1H3B	0	1.5029	0.51	0.009	0	Proliferating plasma
ASPM	1.57316e-304	1.46763	0.51	0.014	4.08093e-300	Proliferating plasma
HMGB1	8.02281e-69	1.4563	0.932	0.452	2.0812e-64	Proliferating plasma
GAPDH	3.2263e-53	1.42004	0.857	0.421	8.36934e-49	Proliferating plasma
HIST1H1C	5.91292e-46	1.41133	0.803	0.365	1.53387e-41	Proliferating plasma
NUSAP1	7.99254e-240	1.39544	0.571	0.027	2.07334e-235	Proliferating plasma
HIST1H3G	1.37002e-245	1.23731	0.361	0.007	3.55396e-241	Proliferating plasma
HIST1H2AJ	1.14204e-214	1.21174	0.401	0.013	2.96258e-210	Proliferating plasma
CENPE	5.79633e-192	1.21032	0.401	0.015	1.50363e-187	Proliferating plasma
KIF20B	1.07388e-180	1.20611	0.456	0.023	2.78576e-176	Proliferating plasma
H2AFZ	3.78521e-37	1.19024	0.646	0.261	9.8192e-33	Proliferating plasma
ENPP2	7.36235e-24	1.84126	0.521	0.224	1.90987e-19	AEC
GJA5	1.61597e-156	1.80662	0.509	0.013	4.19199e-152	AEC
SAT1	2.94053e-40	1.64483	0.877	0.596	7.62803e-36	AEC
SULF1	7.17773e-28	1.63985	0.319	0.073	1.86197e-23	AEC
IGFBP3	2.06833e-36	1.61897	0.804	0.492	5.36545e-32	AEC
IGLC3	0.289749	1.45652	0.19	0.159	1	AEC
RBP7	3.3556e-53	1.43242	0.454	0.077	8.70477e-49	AEC
EFNB2	5.24926e-48	1.37389	0.73	0.276	1.36171e-43	AEC
ADAMTS1	1.98063e-26	1.30265	0.613	0.276	5.13796e-22	AEC
GJA4	6.39988e-97	1.29317	0.423	0.025	1.66019e-92	AEC
SRGN	1.64799e-40	1.23412	0.89	0.685	4.27506e-36	AEC
PLPP1	3.53148e-45	1.19183	0.834	0.416	9.16102e-41	AEC
THSD7A	2.0453e-39	1.18634	0.552	0.167	5.30572e-35	AEC
TXNIP	1.73262e-33	1.15979	0.767	0.378	4.49459e-29	AEC
DEPP1	2.96636e-20	1.15871	0.448	0.177	7.69504e-16	AEC
CFH	4.66926e-35	1.13912	0.681	0.279	1.21125e-30	AEC
FBLN5	1.2485e-105	1.12985	0.301	0.003	3.23875e-101	AEC
ARL15	1.38628e-38	1.09029	0.601	0.211	3.59615e-34	AEC
NUDT4	7.34599e-35	1.06316	0.485	0.143	1.90562e-30	AEC
STC1	8.9613e-31	1.04269	0.521	0.168	2.32465e-26	AEC
ESM1	1.73968e-53	1.06665	0.639	0.294	4.51289e-49	Capillary_EC_1
NID2	1.37847e-53	1.03415	0.629	0.308	3.5759e-49	Capillary_EC_1
ANGPT2	7.24434e-46	0.965683	0.65	0.344	1.87925e-41	Capillary_EC_1
KCNE3	5.17746e-25	0.746924	0.249	0.081	1.34308e-20	Capillary_EC_1
HAPLN1	0.000213973	0.723493	0.186	0.131	1	Capillary_EC_1
FLT1	1.55808e-42	0.720766	0.867	0.71	4.04182e-38	Capillary_EC_1
CXCL12	2.39587e-14	0.708669	0.437	0.283	6.21512e-10	Capillary_EC_1
MMP1	2.75046e-09	0.691338	0.262	0.16	7.13496e-05	Capillary_EC_1
TP53I11	6.68191e-22	0.656223	0.456	0.258	1.73335e-17	Capillary_EC_1
CALM1	7.29359e-76	0.645265	0.994	0.935	1.89203e-71	Capillary_EC_1
LBH	2.43144e-21	0.644095	0.542	0.376	6.30739e-17	Capillary_EC_1
CA2	6.64485e-19	0.600899	0.492	0.294	1.72374e-14	Capillary_EC_1
PXDN	2.3629e-27	0.589487	0.702	0.496	6.12959e-23	Capillary_EC_1
ACKR3	2.68289e-11	0.576182	0.359	0.24	6.95967e-07	Capillary_EC_1
RGCC	6.57238e-36	0.573804	0.856	0.664	1.70494e-31	Capillary_EC_1
IGFBP5	0.00336465	0.571642	0.148	0.104	1	Capillary_EC_1
IVNS1ABP	1.25295e-25	0.564245	0.641	0.436	3.25028e-21	Capillary_EC_1
CD9	8.67163e-23	0.542479	0.713	0.579	2.24951e-18	Capillary_EC_1
LAMA4	1.22406e-31	0.518295	0.888	0.722	3.17532e-27	Capillary_EC_1
ADAMTS5	1.67201e-12	0.508166	0.274	0.147	4.33737e-08	Capillary_EC_1
BDKRB2	7.54383e-79	0.858682	0.725	0.204	1.95694e-74	Capillary_EC_2
PDGFB	1.84707e-66	0.857231	0.806	0.31	4.79148e-62	Capillary_EC_2
CA2	2.69278e-48	0.749882	0.699	0.274	6.98535e-44	Capillary_EC_2
COL3A1	4.88854e-82	0.748251	0.597	0.12	1.26814e-77	Capillary_EC_2
MYADM	1.3613e-51	0.737229	0.818	0.385	3.53134e-47	Capillary_EC_2
FILIP1L	3.57233e-67	0.733841	0.579	0.139	9.26697e-63	Capillary_EC_2
EDNRB	2.53856e-25	0.724377	0.37	0.131	6.58528e-21	Capillary_EC_2
SGK1	9.00347e-47	0.69829	0.845	0.407	2.33559e-42	Capillary_EC_2
COL1A2	7.58965e-72	0.698115	0.531	0.105	1.96883e-67	Capillary_EC_2
SPP1	8.94831e-26	0.673527	0.251	0.062	2.32128e-21	Capillary_EC_2
COL4A2	1.03925e-59	0.632488	1	0.847	2.69591e-55	Capillary_EC_2
HSPG2	1.22908e-53	0.631559	0.988	0.791	3.18837e-49	Capillary_EC_2
ESM1	8.85001e-26	0.629171	0.66	0.332	2.29578e-21	Capillary_EC_2
APLN	1.09176e-16	0.615056	0.424	0.201	2.83215e-12	Capillary_EC_2
HECW2	1.93905e-48	0.612751	0.83	0.378	5.0301e-44	Capillary_EC_2
VWA1	2.65795e-45	0.6093	0.937	0.599	6.89499e-41	Capillary_EC_2
PLVAP	4.40654e-52	0.606538	0.994	0.894	1.1431e-47	Capillary_EC_2
RFLNB	1.51988e-38	0.594496	0.755	0.364	3.94273e-34	Capillary_EC_2
COL4A1	6.86574e-64	0.57159	1	0.945	1.78104e-59	Capillary_EC_2
AHNAK	7.76689e-37	0.550893	0.94	0.646	2.01481e-32	Capillary_EC_2
FABP5	1.98038e-24	1.08801	0.673	0.45	5.13729e-20	Capillary_EC_3
MTND1P23	3.12112e-24	0.735302	0.265	0.07	8.0965e-20	Capillary_EC_3
IGHA2	0.838689	0.433703	0.235	0.254	1	Capillary_EC_3
POSTN	0.00088889	0.427479	0.276	0.2	1	Capillary_EC_3
CARD16	0.000107519	0.421348	0.474	0.421	1	Capillary_EC_3
FAM13C	7.33748e-07	0.399732	0.143	0.062	0.0190341	Capillary_EC_3
FCGBP	3.91312e-05	0.377262	0.173	0.096	1	Capillary_EC_3
MT-TV	0.00141073	0.376321	0.397	0.343	1	Capillary_EC_3
RPL23A	1.75001e-16	0.363392	0.919	0.91	4.53971e-12	Capillary_EC_3
TFPI	0.0445608	0.361124	0.158	0.224	1	Capillary_EC_3
NEAT1	0.00473077	0.359549	0.279	0.413	1	Capillary_EC_3
REG4	2.62835e-05	0.353679	0.21	0.124	0.681819	Capillary_EC_3
AL583785.1	6.79736e-05	0.347455	0.136	0.07	1	Capillary_EC_3
CD36	0.195456	0.34024	0.121	0.099	1	Capillary_EC_3
MEOX1	0.00610983	0.338504	0.173	0.121	1	Capillary_EC_3
CAV1	0.000168444	0.338297	0.801	0.81	1	Capillary_EC_3
RPL21	8.91115e-12	0.317027	0.901	0.927	2.31164e-07	Capillary_EC_3
FAM241A	0.00660746	0.309243	0.301	0.256	1	Capillary_EC_3
GIMAP7	0.0120192	0.306631	0.507	0.499	1	Capillary_EC_3
MALAT1	6.87261e-06	0.300291	1	1	0.178282	Capillary_EC_3
HIST1H4C	3.52327e-34	2.15087	0.799	0.428	9.13972e-30	Proliferating EC
TOP2A	1.18213e-188	2.11719	0.755	0.035	3.06656e-184	Proliferating EC
NUSAP1	6.24366e-245	1.92334	0.806	0.021	1.61967e-240	Proliferating EC
CENPF	3.18848e-165	1.86526	0.748	0.045	8.27123e-161	Proliferating EC
MKI67	1.5225e-163	1.70739	0.647	0.028	3.94952e-159	Proliferating EC
TUBA1B	1.99053e-74	1.63672	0.993	0.646	5.16363e-70	Proliferating EC
PTTG1	3.23856e-138	1.57306	0.647	0.041	8.40114e-134	Proliferating EC
DLGAP5	2.86419e-176	1.50885	0.612	0.018	7.43e-172	Proliferating EC
PCLAF	1.16345e-180	1.48773	0.741	0.035	3.0181e-176	Proliferating EC
ASPM	4.72961e-170	1.45696	0.554	0.012	1.22691e-165	Proliferating EC
SMC4	7.64448e-79	1.43747	0.849	0.197	1.98305e-74	Proliferating EC
CDK1	4.02106e-141	1.43542	0.604	0.031	1.0431e-136	Proliferating EC
ANLN	9.67196e-213	1.39272	0.619	0.007	2.509e-208	Proliferating EC
HIST1H1B	5.22389e-109	1.38116	0.424	0.016	1.35513e-104	Proliferating EC
RRM2	2.61511e-176	1.37895	0.532	0.008	6.78385e-172	Proliferating EC
STMN1	5.07747e-69	1.3635	0.921	0.301	1.31715e-64	Proliferating EC
HMGB2	2.29142e-73	1.31088	0.734	0.15	5.94417e-69	Proliferating EC
TYMS	8.52988e-160	1.30621	0.676	0.034	2.21274e-155	Proliferating EC
CENPE	9.46316e-101	1.28642	0.46	0.026	2.45484e-96	Proliferating EC
UBE2C	2.20286e-160	1.26323	0.525	0.011	5.71443e-156	Proliferating EC
SELE	1.98894e-65	1.66959	0.634	0.135	5.1595e-61	VEC1
ICAM1	1.29776e-25	1.13341	0.688	0.322	3.36651e-21	VEC1
CCL2	4.16199e-16	0.976358	0.376	0.147	1.07966e-11	VEC1
NFKBIA	1.22495e-28	0.872247	0.903	0.602	3.17765e-24	VEC1
ACKR1	1.68424e-33	0.827875	0.575	0.177	4.36909e-29	VEC1
SELP	6.56752e-33	0.812923	0.457	0.121	1.70368e-28	VEC1
CXCL8	0.000156814	0.789384	0.231	0.133	1	VEC1
CSF2	2.41723e-16	0.719701	0.129	0.02	6.27053e-12	VEC1
IGKC	0.00167268	0.712213	0.855	0.71	1	VEC1
SERPINE1	3.83331e-15	0.706316	0.925	0.744	9.94398e-11	VEC1
ZFP36L1	2.04701e-20	0.689126	0.828	0.532	5.31014e-16	VEC1
CSF3	1.81424e-19	0.675322	0.134	0.018	4.70633e-15	VEC1
PRCP	1.12704e-18	0.652478	0.758	0.515	2.92365e-14	VEC1
NFKBIZ	7.90921e-16	0.644192	0.478	0.224	2.05173e-11	VEC1
IGFBP5	7.19355e-05	0.64284	0.204	0.106	1	VEC1
NNMT	1.10633e-22	0.621772	0.656	0.303	2.86992e-18	VEC1
IER3	1.19169e-16	0.578175	0.516	0.239	3.09136e-12	VEC1
IGHA2	0.0351898	0.563426	0.323	0.244	1	VEC1
MADCAM1	3.84716e-12	0.556665	0.215	0.067	9.97992e-08	VEC1
FN1	3.83913e-06	0.553623	0.774	0.627	0.0995908	VEC1
CLU	9.23192e-156	2.31802	0.713	0.054	2.39485e-151	VEC2
MMRN1	4.66073e-120	2.19927	0.927	0.197	1.20904e-115	VEC2
CPE	1.31326e-122	2.1576	0.75	0.098	3.40672e-118	VEC2
ACKR1	1.12326e-118	1.86448	0.884	0.153	2.91385e-114	VEC2
CD74	1.03407e-86	1.74236	0.97	0.414	2.68249e-82	VEC2
HLA-DRA	4.33186e-91	1.69962	0.799	0.175	1.12373e-86	VEC2
EFEMP1	1.13447e-70	1.69771	0.36	0.028	2.94293e-66	VEC2
NPC2	6.46101e-74	1.66122	0.915	0.43	1.67605e-69	VEC2
ADGRG6	5.5649e-96	1.64698	0.646	0.089	1.44359e-91	VEC2
POSTN	9.03295e-50	1.53479	0.622	0.172	2.34324e-45	VEC2
IL33	4.14912e-84	1.49197	0.738	0.14	1.07632e-79	VEC2
SELP	2.0112e-85	1.37472	0.665	0.106	5.21726e-81	VEC2
LIFR	9.94841e-50	1.36194	0.524	0.121	2.58072e-45	VEC2
IL1R1	7.64877e-72	1.31753	0.53	0.079	1.98417e-67	VEC2
ADIRF	1.15244e-46	1.30712	0.524	0.125	2.98955e-42	VEC2
TLL1	3.01251e-84	1.2854	0.482	0.048	7.81474e-80	VEC2
MADCAM1	8.06787e-58	1.21993	0.402	0.051	2.09289e-53	VEC2
CYP1B1	7.72716e-68	1.21666	0.348	0.027	2.0045e-63	VEC2
HLA-DRB1	4.47331e-52	1.20857	0.726	0.246	1.16042e-47	VEC2
KCTD12	5.15844e-45	1.17481	0.72	0.279	1.33815e-40	VEC2
DNAJB1	2.68181e-64	1.97462	0.971	0.371	6.95689e-60	VEC3
HSPA1A	5.72215e-56	1.97321	0.971	0.569	1.48438e-51	VEC3
CD52	2.69734e-135	1.8648	0.68	0.038	6.99717e-131	VEC3
JUN	3.36517e-49	1.61004	0.971	0.641	8.72959e-45	VEC3
CXCL2	1.3953e-23	1.49838	0.515	0.158	3.61955e-19	VEC3
ATF3	2.70277e-40	1.36205	0.66	0.174	7.01125e-36	VEC3
FOS	4.22626e-44	1.35882	1	0.664	1.09634e-39	VEC3
PPP1R15A	1.21949e-35	1.24719	0.825	0.344	3.16347e-31	VEC3
HSPH1	2.56433e-21	1.16939	0.709	0.36	6.65212e-17	VEC3
HSP90AA1	2.55167e-37	1.1571	1	0.869	6.61929e-33	VEC3
HSPA6	1.45856e-42	1.10146	0.262	0.019	3.78364e-38	VEC3
DNAJB4	1.4848e-26	1.10073	0.738	0.335	3.85172e-22	VEC3
HSPB1	4.97452e-33	1.09636	0.99	0.764	1.29044e-28	VEC3
HSPA1B	3.18892e-41	1.09011	0.883	0.339	8.27238e-37	VEC3
NFKBIA	2.76002e-21	1.08014	0.864	0.618	7.15977e-17	VEC3
VCAM1	3.71204e-18	1.06768	0.398	0.117	9.62939e-14	VEC3
IER2	7.85062e-25	1.02956	0.68	0.272	2.03653e-20	VEC3
HSP90AB1	2.97965e-31	0.974503	0.99	0.902	7.72952e-27	VEC3
JUNB	2.90634e-21	0.95207	0.816	0.489	7.53933e-17	VEC3
HSPA8	9.91702e-23	0.942747	0.922	0.728	2.57257e-18	VEC3
