# Supplementary material for: Single-cell profiling reveals differences between human classical adenocarcinoma and mucinous adenocarcinoma
Source: Commun Biol. 2023 Jan 23;6:85. doi: 10.1038/s42003-023-04441-w (PMC9870908; doi:10.1038/s42003-023-04441-w)
Supplement: Supplementary file 6 — Supplementary Data 4 [file 42003_2023_4441_MOESM6_ESM.xls]

	AC-C1	AC-C2	AC-C4	AC-R3	MC-C3	MC-R1	MC-R2
Plasma	0.217248531	0.115791795	0.320143271	0.183022923	0.129156404	0.031001326	0.019738529
Cancer_cell	0.241444867	0.612042347	0.406958895	0.304083095	0.265086207	0.868202918	0.853242758
Epithelial	0.393363291	0.079620644	0.107624083	0.288323782	0.003848522	0.005139257	0.000897206
Fibroblast	0.041652264	0.062858403	0.055432373	0.07754298	0.206280788	0.016080902	0.049602666
EC	0.035084687	0.041905602	0.042810848	0.068588825	0.082974138	0.022214854	0.036144578
Myeloid_cell	0.052540615	0.069916189	0.032918301	0.054441261	0.183805419	0.046750663	0.026531659
Pericyte	0.009160041	0.01367446	0.029677639	0.021669054	0.118842365	0.006962865	0.013329915
T_cell	0.006394746	0.003749449	0.003752345	0.00232808	0.010006158	0.003647215	0.000512689
B_cell	0.003110957	0.000441112	0.000682245	0	0	0	0
