# Supplementary material for: Single-cell profiling reveals differences between human classical adenocarcinoma and mucinous adenocarcinoma
Source: Commun Biol. 2023 Jan 23;6:85. doi: 10.1038/s42003-023-04441-w (PMC9870908; doi:10.1038/s42003-023-04441-w)
Supplement: Supplementary file 7 — Supplementary Data 5 [file 42003_2023_4441_MOESM7_ESM.txt]

ITH_score	type
1	MC-R2
0.49173640271505564	MC-R2
0.4555904844727524	MC-R2
0.4069303542158705	MC-R2
0.43141071434175116	MC-R2
0.42896490379675906	MC-R2
0.45901195931709604	MC-R2
0.42424940454815213	MC-R2
0.42113493269758423	MC-R2
0.3704303930923368	MC-R2
0.42081510147122436	MC-R2
0.3681340422281643	MC-R2
0.4209543308419405	MC-R2
0.4145756417827931	MC-R2
0.43179111235754786	MC-R2
0.4160031489047628	MC-R2
0.42338651865539123	MC-R2
0.45542647583374224	MC-R2
0.46261411555205934	MC-R2
0.4122404901835188	MC-R2
0.4015498881092797	MC-R2
0.39106688958599056	MC-R2
0.4469582928028245	MC-R2
0.45454635602745713	MC-R2
0.44900384044503733	MC-R2
0.4376684468002491	MC-R2
0.425154094493311	MC-R2
0.441141596251154	MC-R2
0.37688195594962326	MC-R2
0.3870727117496868	MC-R2
0.4214259254094306	MC-R2
0.47965588350548344	MC-R2
0.4586744304408023	MC-R2
0.4286969301736044	MC-R2
0.404276060624806	MC-R2
0.4239481519901136	MC-R2
0.4073862831854972	MC-R2
0.4595503695699036	MC-R2
0.4314361189681352	MC-R2
0.44684202254080807	MC-R2
0.48338186900622865	MC-R2
0.4291624784180339	MC-R2
0.4523526309692504	MC-R2
0.4152496171399403	MC-R2
0.44782584996095837	MC-R2
0.3970910571867177	MC-R2
0.4268187641485032	MC-R2
0.424399243815693	MC-R2
0.4287615497141872	MC-R2
0.38497172469992075	MC-R2
0.43931587597378585	MC-R2
0.4169292452207381	MC-R2
0.44571061206625606	MC-R2
0.4567629912058598	MC-R2
0.4700845293084893	MC-R2
0.4001431680352773	MC-R2
0.3860706671925768	MC-R2
0.3883244798190194	MC-R2
0.43329826356119505	MC-R2
0.44495707054928335	MC-R2
0.4511722494749499	MC-R2
0.3918586096665285	MC-R2
0.3990090838183892	MC-R2
0.42410328077102255	MC-R2
0.40612984854084083	MC-R2
0.3904369162878709	MC-R2
0.3975427963290325	MC-R2
0.39852686384164376	MC-R2
0.40078480692292995	MC-R2
0.45766382466209404	MC-R2
0.43759895809342947	MC-R2
0.4359844569425561	MC-R2
0.37872504760764697	MC-R2
0.41901255403788834	MC-R2
0.4259766893124668	MC-R2
0.44298216972199844	MC-R2
0.42022705995287535	MC-R2
0.45266654191288724	MC-R2
0.4234033797332145	MC-R2
0.4173162129408774	MC-R2
0.41060705068420716	MC-R2
0.44551826196439764	MC-R2
0.4190335008500236	MC-R2
0.3806332670309245	MC-R2
0.4332888902186125	MC-R2
0.4134793350677265	MC-R2
0.41713562568100115	MC-R2
0.4614057611256835	MC-R2
0.4127452826813443	MC-R2
0.41753022170695614	MC-R2
0.43732446039277967	MC-R2
0.43423434956539075	MC-R2
0.40666300988046955	MC-R2
0.4659652278612031	MC-R2
0.4721596502225963	MC-R2
0.404155736599931	MC-R2
0.43536004091272207	MC-R2
0.428288248497242	MC-R2
0.41050884428391593	MC-R2
0.4886411783054907	MC-R2
0.4087860234171186	MC-R2
0.3913707520051152	MC-R2
0.38551294524053525	MC-R2
0.3906899249359828	MC-R2
0.450417005052974	MC-R2
0.4102741714491107	MC-R2
0.41112124447325016	MC-R2
0.42369469602214427	MC-R2
0.43213163480995476	MC-R2
0.4241974585600086	MC-R2
0.4336176815569752	MC-R2
0.4429752431713614	MC-R2
0.433989965038558	MC-R2
0.4159071030035621	MC-R2
0.41083250100784513	MC-R2
0.39839218820425637	MC-R2
0.39203144597217626	MC-R2
0.41990330981747914	MC-R2
0.41032666259956374	MC-R2
0.4348073641296143	MC-R2
0.45578037038017677	MC-R2
0.4268637707714918	MC-R2
0.42933964869621516	MC-R2
0.3888796362920003	MC-R2
0.43835874337908326	MC-R2
0.41939766940895307	MC-R2
0.44234042770353615	MC-R2
0.3881474576801599	MC-R2
0.43222423343107963	MC-R2
0.41220646955985524	MC-R2
0.4202358076359852	MC-R2
0.3996837524495736	MC-R2
0.4423829854789578	MC-R2
0.42328209661590066	MC-R2
0.39652002776546086	MC-R2
0.39417386394590875	MC-R2
0.4451106503994293	MC-R2
0.40816204299515846	MC-R2
0.4366050973719029	MC-R2
0.40736953488489336	MC-R2
0.4221445476274153	MC-R2
0.4282131718729904	MC-R2
0.4399346837204693	MC-R2
0.4309384055260937	MC-R2
0.4446526554222746	MC-R2
0.46735477972667705	MC-R2
0.41411987046037335	MC-R2
0.41778513437707254	MC-R2
0.4836233372649016	MC-R2
0.4039824110853225	MC-R2
0.43220170216833786	MC-R2
0.4393215336046657	MC-R2
0.3749817122593059	MC-R2
0.4422329843831038	MC-R2
0.41799817756599406	MC-R2
0.4419859322894417	MC-R2
0.44788830685471603	MC-R2
0.42061126592758574	MC-R2
0.407032216348534	MC-R2
0.42451473697203956	MC-R2
0.3809828706328731	MC-R2
0.4360990595734889	MC-R2
0.4416053972794285	MC-R2
0.43904946187660676	MC-R2
0.44334606719698877	MC-R2
0.43989936947204783	MC-R2
0.4410474380020908	MC-R2
0.3856839308529606	MC-R2
0.39248792210727285	MC-R2
0.478378991395046	MC-R2
0.4270801163184608	MC-R2
0.4479698779135653	MC-R2
0.371113277928776	MC-R2
0.4353157229300888	MC-R2
0.42570090266956745	MC-R2
0.3978076188053307	MC-R2
0.45180462865548954	MC-R2
0.41936885834597276	MC-R2
0.46019208821507646	MC-R2
0.37631188524420667	MC-R2
0.4330218885881984	MC-R2
0.38859615626526106	MC-R2
0.42292793824823627	MC-R2
0.42283619372204473	MC-R2
0.4221865425618383	MC-R2
0.41187019974576095	MC-R2
0.43369043862114587	MC-R2
0.4238603234118102	MC-R2
0.47143868216421364	MC-R2
0.4268892414420127	MC-R2
0.4426036957073144	MC-R2
0.43727871220157727	MC-R2
0.4149024565454767	MC-R2
0.4349480228225642	MC-R2
0.4381465499539576	MC-R2
0.4261389770812579	MC-R2
0.49149448060779133	MC-R2
0.4185453234804184	MC-R2
0.35049000350011367	MC-R2
0.4401881861393038	MC-R2
0.4215801259858988	MC-R2
0.4226877903497837	MC-R2
0.42389569839794833	MC-R2
0.41065664234432786	MC-R2
0.4523349569663502	MC-R2
0.4513091928476034	MC-R2
0.45311300026161544	MC-R2
0.4316825828834704	MC-R2
0.43234579782361787	MC-R2
0.43819559524232476	MC-R2
0.4145270824400336	MC-R2
0.4232485006827112	MC-R2
0.41543215758278335	MC-R2
0.39823523575908076	MC-R2
0.47168677003331494	MC-R2
0.4201935599128026	MC-R2
0.3599459770909855	MC-R2
0.40115331510199226	MC-R2
0.38201769852685225	MC-R2
0.39790341879324914	MC-R2
0.37964309900918575	MC-R2
0.3699769011833534	MC-R2
0.3753796713606361	MC-R2
0.4357956586712994	MC-R2
0.36305985080283476	MC-R2
0.36035106752061613	MC-R2
0.43205324578494175	MC-R2
0.31752034120289924	MC-R2
0.38254018547167884	MC-R2
0.3780322997287172	MC-R2
0.3719843338472742	MC-R2
0.4198316892409254	MC-R2
0.36735496361434444	MC-R2
0.34360915678332116	MC-R2
0.4227594766995232	MC-R2
0.3702615205128858	MC-R2
0.37216459901984533	MC-R2
0.3946685934340306	MC-R2
0.42946182834510727	MC-R2
0.4052036522109914	MC-R2
0.4424555794275565	MC-R2
0.3861791704046716	MC-R2
0.39041155916539305	MC-R2
0.4358738278335607	MC-R2
0.3891681062142275	MC-R2
0.3886918856291323	MC-R2
0.38176329736534315	MC-R2
0.4126012551813833	MC-R2
0.40639158285583554	MC-R2
0.3897523573558965	MC-R2
0.3931347060682278	MC-R2
0.4233049691112939	MC-R2
0.39735606275405777	MC-R2
0.36222958235066605	MC-R2
0.3850059783225966	MC-R2
0.4600598837982058	MC-R2
0.42969015730097976	MC-R2
0.42110046546432844	MC-R2
0.3744844145174993	MC-R2
0.3635793787757839	MC-R2
0.32067048457463454	MC-R2
0.3927264325934365	MC-R2
0.3855021640740809	MC-R2
0.4214680374051429	MC-R2
0.3985677811832602	MC-R2
0.3833209175328728	MC-R2
0.3967045079855244	MC-R2
0.4408331156316148	MC-R2
0.3702058469314902	MC-R2
0.4030570259564859	MC-R2
0.45417470396811066	MC-R2
0.4089546515181963	MC-R2
0.40767422130382713	MC-R2
0.3926951829102421	MC-R2
0.3509407256359212	MC-R2
0.3634032652428691	MC-R2
0.3513795557960648	MC-R2
0.42869676108820653	MC-R2
0.39340250257661025	MC-R2
0.3927213775605298	MC-R2
0.39529146477490235	MC-R2
0.3650217945591109	MC-R2
0.3963639090340914	MC-R2
0.34492607564369415	MC-R2
0.38545547801210134	MC-R2
0.32434909097110315	MC-R2
0.40136143656746975	MC-R2
0.36626333433675207	MC-R2
0.42006927263497024	MC-R2
0.4891346527696528	MC-R2
0.4263900353969526	MC-R2
0.3678589365198925	MC-R2
0.33508067164864846	MC-R2
0.4660083136019183	MC-R2
0.3861738015509842	MC-R2
0.3919879963356584	MC-R2
0.4098488605042674	MC-R2
0.36713477526109217	MC-R2
0.4174342497804638	MC-R2
0.41962284018850937	MC-R2
0.3738173400199678	MC-R2
0.4280186004828003	MC-R2
0.38106468232532087	MC-R2
0.4382622435072635	MC-R2
0.31460846229054595	MC-R2
0.39459671670215113	MC-R2
0.4300317779157594	MC-R2
0.35617825610842857	MC-R2
0.39278861424378625	MC-R2
0.3824599908508573	MC-R2
0.3400767790971647	MC-R2
0.3478904552483546	MC-R2
0.36343163051447813	MC-R2
0.4620597871205892	MC-R2
0.36854358317807306	MC-R2
0.4169730893717629	MC-R2
0.37214392213794695	MC-R2
0.3677558528747873	MC-R2
0.3668050336467583	MC-R2
0.37623012537743056	MC-R2
0.4096225195226113	MC-R2
0.43417263291397457	MC-R2
0.414791668182452	MC-R2
0.3858583272286852	MC-R2
0.3955623107572887	MC-R2
0.37929711382686204	MC-R2
0.4404562020336456	MC-R2
0.4224268993123381	MC-R2
0.48939757744815787	MC-R2
0.4195799423036532	MC-R2
0.4221193206848204	MC-R2
0.4229575485987956	MC-R2
0.47670431089137594	MC-R2
0.4287752550168168	MC-R2
0.4703464222036348	MC-R2
0.4708171991237507	MC-R2
0.4617201887743418	MC-R2
0.400050229692328	MC-R2
0.4599949724995269	MC-R2
0.44595797362288964	MC-R2
0.4833011629407998	MC-R2
0.43631650773797975	MC-R2
0.47912599047217297	MC-R2
0.4511905570472569	MC-R2
0.4353599474372487	MC-R2
0.4823969532032121	MC-R2
0.42228477404678566	MC-R2
0.3895301147078844	MC-R2
0.48023507944676697	MC-R2
0.4835810083939034	MC-R2
0.41235417985811085	MC-R2
0.429275180399354	MC-R2
0.5063382538152752	MC-R2
0.4516164019591151	MC-R2
0.45779612254836966	MC-R2
0.43202665243490257	MC-R2
0.42375194380783004	MC-R2
0.42134723983450606	MC-R2
0.47027140568236503	MC-R2
0.4236272329402646	MC-R2
0.44523182092812125	MC-R2
0.43726922991563877	MC-R2
0.46099040115377093	MC-R2
0.48689148069118127	MC-R2
0.43530404412011026	MC-R2
0.4376400014354453	MC-R2
0.3809842681433365	MC-R2
0.46835447850395884	MC-R2
0.43514227314995085	MC-R2
0.44034579212564906	MC-R2
0.4444592692157818	MC-R2
0.41360949723205753	MC-R2
0.43422964853705204	MC-R2
0.4579779663983292	MC-R2
0.47783513272839934	MC-R2
0.4494849108565813	MC-R2
0.48194564060904743	MC-R2
0.48747688368616104	MC-R2
0.44042926495454204	MC-R2
0.46366982066140633	MC-R2
0.41515342614520023	MC-R2
0.44700596103506196	MC-R2
0.42187581777801864	MC-R2
0.4191362057543559	MC-R2
0.4642206394314884	MC-R2
0.41930128460032134	MC-R2
0.4332681522498576	MC-R2
0.44717835879316326	MC-R2
0.4245805812779861	MC-R2
0.44318685710595046	MC-R2
0.45599466705622943	MC-R2
0.4597633309671347	MC-R2
0.4656151468054702	MC-R2
0.4959487476930063	MC-R2
0.43124893920708485	MC-R2
0.45184309464539324	MC-R2
0.4563772073656303	MC-R2
0.4624865301093745	MC-R2
0.4333075514946487	MC-R2
0.49966134277539653	MC-R2
0.4819410614247144	MC-R2
0.4361985912971238	MC-R2
0.4704973733624536	MC-R2
0.48457840561247967	MC-R2
0.41677523791046495	MC-R2
0.4378685840809852	MC-R2
0.42202495464077483	MC-R2
0.43162710377384855	MC-R2
0.3976801788474738	MC-R2
0.47167481746081014	MC-R2
0.43733482194614265	MC-R2
0.4212697844843019	MC-R2
0.4521729007962273	MC-R2
0.43898822366573975	MC-R2
0.41205829162871527	MC-R2
0.455527892343651	MC-R2
0.41119804821657935	MC-R2
0.4330400498450485	MC-R2
0.42336078532068033	MC-R2
0.4014687731328837	MC-R2
0.4062794817850554	MC-R2
0.45611827310603803	MC-R2
0.42295300312414924	MC-R2
0.440400795465871	MC-R2
0.4085043579106945	MC-R2
0.3810345504297633	MC-R2
0.42370419627745026	MC-R2
0.4260750098832618	MC-R2
0.3670582118434145	MC-R2
0.4513084266084903	MC-R2
0.37328213201660887	MC-R2
0.4363444198055639	MC-R2
0.36730457155071217	MC-R2
0.4171572931100473	MC-R2
0.4085809914822283	MC-R2
0.3939284700293335	MC-R2
0.4739048478216002	MC-R2
0.4348802540905867	MC-R2
0.42322996379811073	MC-R2
0.41989346289244894	MC-R2
0.4292401064380255	MC-R2
0.42849959131235577	MC-R2
0.32990721942049367	MC-R2
0.4123028311211475	MC-R2
0.4116229768091441	MC-R2
0.47133191214901715	MC-R2
0.43229594661256415	MC-R2
0.46310907242384636	MC-R2
0.39159659491105436	MC-R2
0.4579833615384974	MC-R2
0.4380046350950645	MC-R2
0.37839379580324056	MC-R2
0.37962900439558434	MC-R2
0.42600950712224084	MC-R2
0.4259433432111335	MC-R2
0.35961474094843005	MC-R2
0.4023557005144732	MC-R2
0.3850956546373646	MC-R2
0.4331571039139582	MC-R2
0.399793273789112	MC-R2
0.4486264623816459	MC-R2
0.3609277412068067	MC-R2
0.4588407982780508	MC-R2
0.3831645663186354	MC-R2
0.3493146124849447	MC-R2
0.42070045861313293	MC-R2
0.4075596745324897	MC-R2
0.4509574338719288	MC-R2
0.46105777517070623	MC-R2
0.4077111895773933	MC-R2
0.42858340252784594	MC-R2
0.3583619537456664	MC-R2
0.3743715043500213	MC-R2
0.3383191388974466	MC-R2
0.4611030441252796	MC-R2
0.3625433922968707	MC-R2
0.43538215704727823	MC-R2
0.3843282136592225	MC-R2
0.3973736409033768	MC-R2
0.40563876624343637	MC-R2
0.4062345678447905	MC-R2
0.33750360351644026	MC-R2
0.3173085552271825	MC-R2
0.4195263671157355	MC-R2
0.47456707467170783	MC-R2
0.4028699166860602	MC-R2
0.42070967720449587	MC-R2
0.41132234888766744	MC-R2
0.4075837064406329	MC-R2
0.37927319928599607	MC-R2
0.3862355984290084	MC-R2
0.41953881598262555	MC-R2
0.44484918636461024	MC-R2
0.4575692884083425	MC-R2
0.5048540042250362	MC-R2
0.36030528995919314	MC-R2
0.40358121220677423	MC-R2
0.4647283408919377	MC-R2
0.4778231092835218	MC-R2
0.36061378835037955	MC-R2
0.49173640271505564	MC-R2
1	MC-R2
0.4972085774036249	MC-R2
0.458352949199557	MC-R2
0.46371148008111485	MC-R2
0.46870798400933583	MC-R2
0.472596451030812	MC-R2
0.4527855649113682	MC-R2
0.4770025059608429	MC-R2
0.4073207853882592	MC-R2
0.4662606602067809	MC-R2
0.39839150968291154	MC-R2
0.46131713140440517	MC-R2
0.4516479252972144	MC-R2
0.4543283318383721	MC-R2
0.4484357418129302	MC-R2
0.4563251256428907	MC-R2
0.4814786677406785	MC-R2
0.49164046223086566	MC-R2
0.4398863027757183	MC-R2
0.4257415373381681	MC-R2
0.4400560110890422	MC-R2
0.489525177797232	MC-R2
0.48027938031073764	MC-R2
0.46523889714680383	MC-R2
0.46201363066907025	MC-R2
0.46597349154096424	MC-R2
0.46969168500600367	MC-R2
0.40785553840655914	MC-R2
0.444351701367956	MC-R2
0.4472836986724563	MC-R2
0.4978283354205618	MC-R2
0.5014766355667857	MC-R2
0.4497876045281667	MC-R2
0.41092955611675924	MC-R2
0.46798701820765887	MC-R2
0.4598595384656538	MC-R2
0.4836767009783673	MC-R2
0.4268028509844807	MC-R2
0.4724807310452234	MC-R2
0.5084832360008851	MC-R2
0.46577717605657787	MC-R2
0.47770375875516424	MC-R2
0.4680887356504819	MC-R2
0.4598918539849459	MC-R2
0.4447184310579778	MC-R2
0.45977787584564184	MC-R2
0.45778673501823164	MC-R2
0.4430028330093876	MC-R2
0.42805873837959735	MC-R2
0.4764778747446233	MC-R2
0.45183341766085366	MC-R2
0.471458024277439	MC-R2
0.48267507581618324	MC-R2
0.4980191154457888	MC-R2
0.4078956277657945	MC-R2
0.41191352436312384	MC-R2
0.4021686079539491	MC-R2
0.4562923943624218	MC-R2
0.48233606229140347	MC-R2
0.47349948138043385	MC-R2
0.4153199175258011	MC-R2
0.4009232389905177	MC-R2
0.46277682701408196	MC-R2
0.42036346058663954	MC-R2
0.4284517353869484	MC-R2
0.39381116416299955	MC-R2
0.41890004729654035	MC-R2
0.4244108636384199	MC-R2
0.48515165511807096	MC-R2
0.45381400193527904	MC-R2
0.47579206438682575	MC-R2
0.3866510050481155	MC-R2
0.4330678382410408	MC-R2
0.46132957425383386	MC-R2
0.46317065299734	MC-R2
0.44940225602399436	MC-R2
0.48371733927474725	MC-R2
0.4552091851040128	MC-R2
0.4384743877289283	MC-R2
0.46973979641777824	MC-R2
0.4621847437705242	MC-R2
0.41331380510752114	MC-R2
0.40119085529270776	MC-R2
0.45360217856197643	MC-R2
0.44738715712311106	MC-R2
0.4537435324427283	MC-R2
0.5042959864424225	MC-R2
0.4224141890758456	MC-R2
0.451291339638682	MC-R2
0.4481235677301974	MC-R2
0.4458970947154803	MC-R2
0.4348466867294048	MC-R2
0.48987328739018615	MC-R2
0.5126322766609469	MC-R2
0.4453805575062105	MC-R2
0.4325954938805111	MC-R2
0.4423981986404847	MC-R2
0.4473738195210093	MC-R2
0.5308881281727191	MC-R2
0.4393216511181934	MC-R2
0.4342942276307364	MC-R2
0.42915164875508943	MC-R2
0.43701952912768915	MC-R2
0.4703547249198326	MC-R2
0.44441048470421585	MC-R2
0.4537349581563545	MC-R2
0.46811708747263353	MC-R2
0.44732719420924283	MC-R2
0.4503265146874407	MC-R2
0.4670888536289578	MC-R2
0.4813749004141614	MC-R2
0.47198566191765773	MC-R2
0.42424683670972924	MC-R2
0.4541426041146434	MC-R2
0.41506780526492587	MC-R2
0.43357601000699314	MC-R2
0.4605280282958359	MC-R2
0.4296319265224672	MC-R2
0.4645530997495881	MC-R2
0.4840533804543871	MC-R2
0.44805801165763987	MC-R2
0.46577928739291785	MC-R2
0.45133210737243007	MC-R2
0.4531722703467256	MC-R2
0.42787412546107695	MC-R2
0.4800825442886834	MC-R2
0.4307723075379414	MC-R2
0.47437770892215314	MC-R2
0.42771585672747875	MC-R2
0.4618338050979831	MC-R2
0.4196568501992769	MC-R2
0.46958048591062024	MC-R2
0.4868559241126627	MC-R2
0.42639004706925193	MC-R2
0.4188057109903017	MC-R2
0.48182179073740855	MC-R2
0.440772369344256	MC-R2
0.4473421666728179	MC-R2
0.41796017992486734	MC-R2
0.42828623372153685	MC-R2
0.45530006091188263	MC-R2
0.4754387927397518	MC-R2
0.43815659456079914	MC-R2
0.4829310498585565	MC-R2
0.4840277662263327	MC-R2
0.4388311604456014	MC-R2
0.4620734054418672	MC-R2
0.5053521971627974	MC-R2
0.4341884526021765	MC-R2
0.4371064686826197	MC-R2
0.4688051588564494	MC-R2
0.4291126286230601	MC-R2
0.4676363476418751	MC-R2
0.44752430631193746	MC-R2
0.4741583055939605	MC-R2
0.492238097336058	MC-R2
0.4432012950460797	MC-R2
0.4185837571956464	MC-R2
0.43410683893973556	MC-R2
0.41056923826740566	MC-R2
0.4585310599395489	MC-R2
0.45249781352985524	MC-R2
0.46311617916307946	MC-R2
0.45562117377800476	MC-R2
0.44933139820030615	MC-R2
0.4863794126447366	MC-R2
0.41661779875822413	MC-R2
0.40010743042958186	MC-R2
0.5345749078896785	MC-R2
0.46492073993351346	MC-R2
0.48939045310245555	MC-R2
0.40532466659677385	MC-R2
0.44824107237056166	MC-R2
0.43307508871437184	MC-R2
0.4046659344784329	MC-R2
0.49356272121118633	MC-R2
0.4434482229852923	MC-R2
0.4918532599187223	MC-R2
0.39448318794500364	MC-R2
0.4669181447191798	MC-R2
0.4462482812347809	MC-R2
0.4426549708942757	MC-R2
0.45108747745663635	MC-R2
0.41526290132450044	MC-R2
0.44039318708853015	MC-R2
0.46931806592642505	MC-R2
0.46375969478891355	MC-R2
0.5027896850998137	MC-R2
0.4388742619416824	MC-R2
0.47111884022480127	MC-R2
0.45159631692845126	MC-R2
0.4485964827418939	MC-R2
0.4852428082486859	MC-R2
0.46873632018825706	MC-R2
0.4437012349468344	MC-R2
0.5186889086636541	MC-R2
0.44809970001046207	MC-R2
0.36885885349913416	MC-R2
0.4484058128016813	MC-R2
0.44208509164598647	MC-R2
0.48415611706319134	MC-R2
0.4726484866568604	MC-R2
0.45259461648979765	MC-R2
0.48117785872514507	MC-R2
0.4815186558808256	MC-R2
0.49312402084342183	MC-R2
0.47891813175378434	MC-R2
0.44686683592944854	MC-R2
0.4416639619193376	MC-R2
0.42964208911467267	MC-R2
0.4548847588252807	MC-R2
0.412035128686231	MC-R2
0.41169070269629054	MC-R2
0.48166125873068694	MC-R2
0.429572233543686	MC-R2
0.3693888090623684	MC-R2
0.4201431728835032	MC-R2
0.4022956667812865	MC-R2
0.41663117902327	MC-R2
0.396709063266676	MC-R2
0.3876275149269984	MC-R2
0.39738735457129776	MC-R2
0.46647262066385803	MC-R2
0.38524935712135255	MC-R2
0.37775190022924326	MC-R2
0.418919398806862	MC-R2
0.34783874498309875	MC-R2
0.37230032955943176	MC-R2
0.37471703565612124	MC-R2
0.36161258488124315	MC-R2
0.43948393641244526	MC-R2
0.37866677382500474	MC-R2
0.35834146058733146	MC-R2
0.45519060473625245	MC-R2
0.36976638011370644	MC-R2
0.403363516834741	MC-R2
0.4181522354837253	MC-R2
0.46334531248827365	MC-R2
0.42221131982621385	MC-R2
0.46684474691445127	MC-R2
0.40259412846494796	MC-R2
0.4014029656739406	MC-R2
0.4630027696689085	MC-R2
0.3870127684412186	MC-R2
0.39984601622065863	MC-R2
0.4078206635856635	MC-R2
0.4403062633895945	MC-R2
0.4242867644426623	MC-R2
0.39314494878613765	MC-R2
0.40175750927750087	MC-R2
0.4234521621498232	MC-R2
0.4192390159269961	MC-R2
0.3717758635110014	MC-R2
0.39903477470264975	MC-R2
0.46849869415578926	MC-R2
0.4362029351658998	MC-R2
0.42150711954992115	MC-R2
0.38736280524825234	MC-R2
0.3784324287780619	MC-R2
0.3383644849397502	MC-R2
0.3945629633725147	MC-R2
0.382156108669561	MC-R2
0.42127355019129814	MC-R2
0.3863760899292103	MC-R2
0.3824431859534857	MC-R2
0.41850406674884016	MC-R2
0.4550552302857014	MC-R2
0.38810909480302214	MC-R2
0.41319591604759137	MC-R2
0.4826626088477223	MC-R2
0.4188992201615004	MC-R2
0.4235941510971259	MC-R2
0.40135996401784724	MC-R2
0.3720793077566083	MC-R2
0.3645053946317699	MC-R2
0.3690094761606184	MC-R2
0.44155479351680754	MC-R2
0.3923042770835806	MC-R2
0.3995824881614275	MC-R2
0.41290926000374634	MC-R2
0.36639877788248165	MC-R2
0.4213098685296408	MC-R2
0.3423012107692386	MC-R2
0.3672567999396093	MC-R2
0.3657137337851507	MC-R2
0.424542812759448	MC-R2
0.37496097373360504	MC-R2
0.4322428687010814	MC-R2
0.5053650481612111	MC-R2
0.4398026295491797	MC-R2
0.4042078902732014	MC-R2
0.36900249413531894	MC-R2
0.4725180606072016	MC-R2
0.39861928463408597	MC-R2
0.3894157927936901	MC-R2
0.41136872859054546	MC-R2
0.3790497965030721	MC-R2
0.4247645023278713	MC-R2
0.4078373557663426	MC-R2
0.3784709020691434	MC-R2
0.4234766844049767	MC-R2
0.4143516316325415	MC-R2
0.4491060333255998	MC-R2
0.33181867296482326	MC-R2
0.43348372203014335	MC-R2
0.46342609718234584	MC-R2
0.3511929934986127	MC-R2
0.3979846261198673	MC-R2
0.4227777467618927	MC-R2
0.34756141535227564	MC-R2
0.35880713171199374	MC-R2
0.37840464493733467	MC-R2
0.4945610768612854	MC-R2
0.3738075160060004	MC-R2
0.42268475130675076	MC-R2
0.37464745838882746	MC-R2
0.38745812635609367	MC-R2
0.3937263453098002	MC-R2
0.36543929577366135	MC-R2
0.4104889462237988	MC-R2
0.44425053619620997	MC-R2
0.4168422010550109	MC-R2
0.3845467503194368	MC-R2
0.39073450652051567	MC-R2
0.3822638219288905	MC-R2
0.4819356628674621	MC-R2
0.4728315914692701	MC-R2
0.5222848103574728	MC-R2
0.4778718060589585	MC-R2
0.47040176164788017	MC-R2
0.4746680488360141	MC-R2
0.5095755510615064	MC-R2
0.4620265781788163	MC-R2
0.5191535202990263	MC-R2
0.4929732337727195	MC-R2
0.4834990942518013	MC-R2
0.42279439820759074	MC-R2
0.4996385101837167	MC-R2
0.49398784022871833	MC-R2
0.5096160157971847	MC-R2
0.47877297731653773	MC-R2
0.5193852349758681	MC-R2
0.5081711771458923	MC-R2
0.4738493651660646	MC-R2
0.5141306067767466	MC-R2
0.45977120978802233	MC-R2
0.45502192019940857	MC-R2
0.5313075628572078	MC-R2
0.49124048626491296	MC-R2
0.4620108051172694	MC-R2
0.4670797614166416	MC-R2
0.5521738486362681	MC-R2
0.46382213671040673	MC-R2
0.4714464111613549	MC-R2
0.47200012670099495	MC-R2
0.4459976991239354	MC-R2
0.4584601107179793	MC-R2
0.49002997130401477	MC-R2
0.47916177097480744	MC-R2
0.4891201446492876	MC-R2
0.48463785953475713	MC-R2
0.4980778945626687	MC-R2
0.5512855656610538	MC-R2
0.46765692325516717	MC-R2
0.49952000961402093	MC-R2
0.3944174430026381	MC-R2
0.5074394061720959	MC-R2
0.46676926005159	MC-R2
0.47944006405190015	MC-R2
0.46239625713473403	MC-R2
0.46127584014959555	MC-R2
0.46067333586570375	MC-R2
0.50594441480534	MC-R2
0.525848077738338	MC-R2
0.4798580818403475	MC-R2
0.5212490355507909	MC-R2
0.5249974218872618	MC-R2
0.4687696749623823	MC-R2
0.5112969230823543	MC-R2
0.4859061507740522	MC-R2
0.44390478019666685	MC-R2
0.4791066388418172	MC-R2
0.42909254051191503	MC-R2
0.5181387768516975	MC-R2
0.4331339741611281	MC-R2
0.44390166595654096	MC-R2
0.4820696857758272	MC-R2
0.4670443946582674	MC-R2
0.47040479240398564	MC-R2
0.49603538765393834	MC-R2
0.5025402348246334	MC-R2
0.507596087396507	MC-R2
0.5212243779828153	MC-R2
0.4722153305148411	MC-R2
0.4525146939536387	MC-R2
0.48715524680738403	MC-R2
0.5027750837637409	MC-R2
0.4600846507740877	MC-R2
0.5269560719969293	MC-R2
0.5265682799811283	MC-R2
0.4603277365660136	MC-R2
0.48961826549549936	MC-R2
0.5135733398610143	MC-R2
0.4482379377920779	MC-R2
0.4861148993732741	MC-R2
0.46386023234113	MC-R2
0.4632574676489645	MC-R2
0.44779422748598163	MC-R2
0.5098813153911155	MC-R2
0.46682734864724396	MC-R2
0.4838090323899576	MC-R2
0.49176079859356064	MC-R2
0.4600453684781577	MC-R2
0.45422881238768925	MC-R2
0.4872581762202107	MC-R2
0.4565825534327366	MC-R2
0.45414310586572537	MC-R2
0.4586243630559722	MC-R2
0.40402961480721267	MC-R2
0.41778846883132514	MC-R2
0.4763869216721292	MC-R2
0.43378124381920324	MC-R2
0.4553431219433675	MC-R2
0.43824513603172766	MC-R2
0.38297817250042687	MC-R2
0.4344809161077102	MC-R2
0.4328838959980464	MC-R2
0.3823755076378277	MC-R2
0.48523836948056565	MC-R2
0.3790939167491946	MC-R2
0.4483199034185977	MC-R2
0.4017207783626334	MC-R2
0.4471867742061079	MC-R2
0.4369285637805974	MC-R2
0.43264873795714287	MC-R2
0.5062469340731384	MC-R2
0.4514024448649464	MC-R2
0.43950370113562215	MC-R2
0.41331671333213255	MC-R2
0.4312439444396233	MC-R2
0.45411558946998914	MC-R2
0.3410968822453216	MC-R2
0.44845127616715347	MC-R2
0.41315681195021814	MC-R2
0.5285949237246883	MC-R2
0.4575572393335506	MC-R2
0.49079867089136137	MC-R2
0.4314978796365988	MC-R2
0.491755317493514	MC-R2
0.4403204697650123	MC-R2
0.4010633636475062	MC-R2
0.36845380869231653	MC-R2
0.43439172064774695	MC-R2
0.4238651110590224	MC-R2
0.37649304265674544	MC-R2
0.4169283725671296	MC-R2
0.3777389320071244	MC-R2
0.4340942177167079	MC-R2
0.43872386301101074	MC-R2
0.4523827803020542	MC-R2
0.3789073921546372	MC-R2
0.4804419307336699	MC-R2
0.37263598103924356	MC-R2
0.37213466024086905	MC-R2
0.44605245965437296	MC-R2
0.42549302649793613	MC-R2
0.5128193468189193	MC-R2
0.48069265671191297	MC-R2
0.44602918293812416	MC-R2
0.43912183898866786	MC-R2
0.3666002907533918	MC-R2
0.3869462199929512	MC-R2
0.383547278721801	MC-R2
0.4686091600641731	MC-R2
0.37222824966296064	MC-R2
0.4498840966521908	MC-R2
0.394783984233605	MC-R2
0.394161441737152	MC-R2
0.42662840263053076	MC-R2
0.4223226245383271	MC-R2
0.3766811124971007	MC-R2
0.34111223207385505	MC-R2
0.4146839362874317	MC-R2
0.5046928155182694	MC-R2
0.43471008113943943	MC-R2
0.43089310009706194	MC-R2
0.44899563053878405	MC-R2
0.4341701388772582	MC-R2
0.3936511616481259	MC-R2
0.40262542326254486	MC-R2
0.4213284188340168	MC-R2
0.4483054303667538	MC-R2
0.47668056353482596	MC-R2
0.5465096223933836	MC-R2
0.3889700175699718	MC-R2
0.4287522417785016	MC-R2
0.49734766136387826	MC-R2
0.4971413582634789	MC-R2
0.39053947223602703	MC-R2
0.4555904844727524	MC-R2
0.4972085774036249	MC-R2
1	MC-R2
0.6150989057534658	MC-R2
0.5741656992126868	MC-R2
0.6098500504637523	MC-R2
0.6017512503126295	MC-R2
0.5598308935611844	MC-R2
0.5894802061204649	MC-R2
0.5302189860894215	MC-R2
0.6015810670792935	MC-R2
0.5482594965291426	MC-R2
0.5914602751819996	MC-R2
0.5402806269549735	MC-R2
0.5624029606563066	MC-R2
0.5798545137479537	MC-R2
0.5876833519154504	MC-R2
0.6407693076613635	MC-R2
0.6100059729537157	MC-R2
0.48966342052798417	MC-R2
0.554078888673065	MC-R2
0.5427229743462557	MC-R2
0.6226027803344384	MC-R2
0.6074096218637499	MC-R2
0.5497058131980732	MC-R2
0.6392087712983991	MC-R2
0.5915139150839329	MC-R2
0.557504138551563	MC-R2
0.4739551713601422	MC-R2
0.6096455586429299	MC-R2
0.5939471544788673	MC-R2
0.6448043415224484	MC-R2
0.5891536756372597	MC-R2
0.5194187124410046	MC-R2
0.5582965534898265	MC-R2
0.5756647375105254	MC-R2
0.5460220908547735	MC-R2
0.6375812337578808	MC-R2
0.5328683315582813	MC-R2
0.5874972946606765	MC-R2
0.6334787966517035	MC-R2
0.6253655753089938	MC-R2
0.5782688858608941	MC-R2
0.5761262936467285	MC-R2
0.5768430040443399	MC-R2
0.5641697839110459	MC-R2
0.5863324482425131	MC-R2
0.6072699107041375	MC-R2
0.5634509537491926	MC-R2
0.5258300792552701	MC-R2
0.5838599950958093	MC-R2
0.560330625962165	MC-R2
0.5742024118242249	MC-R2
0.6338182483379705	MC-R2
0.6044185659349421	MC-R2
0.4754119193368671	MC-R2
0.4847929408881392	MC-R2
0.5754812133058653	MC-R2
0.583492852675017	MC-R2
0.6682153299424013	MC-R2
0.6289563266656716	MC-R2
0.5186300182637603	MC-R2
0.5259723007726337	MC-R2
0.5460927750846323	MC-R2
0.49445909815499767	MC-R2
0.5360706296565627	MC-R2
0.5053274917614105	MC-R2
0.4942673641536136	MC-R2
0.5382586230098337	MC-R2
0.5906806395816127	MC-R2
0.5390200326044499	MC-R2
0.5642698175654635	MC-R2
0.46352338080645095	MC-R2
0.5828728362548989	MC-R2
0.5848974513817073	MC-R2
0.6161788514916001	MC-R2
0.5570927138481745	MC-R2
0.6016247568168287	MC-R2
0.5966160648221185	MC-R2
0.5413812960263829	MC-R2
0.5801237984197252	MC-R2
0.6070132035000472	MC-R2
0.536123632620285	MC-R2
0.481306253504546	MC-R2
0.5789619812819679	MC-R2
0.5962143126542263	MC-R2
0.6131381384234249	MC-R2
0.6716788310802302	MC-R2
0.5694733331131221	MC-R2
0.5466539689434836	MC-R2
0.5799999751048135	MC-R2
0.511532194183654	MC-R2
0.5696469999940824	MC-R2
0.5798547537092471	MC-R2
0.6860018731222833	MC-R2
0.5747140973421393	MC-R2
0.546363059055609	MC-R2
0.5173695506086889	MC-R2
0.5738538225009941	MC-R2
0.6571590545529826	MC-R2
0.5432371041671711	MC-R2
0.5461686509559583	MC-R2
0.5365536437970545	MC-R2
0.5707329600321633	MC-R2
0.5772770375282298	MC-R2
0.5435165625285717	MC-R2
0.568245642992129	MC-R2
0.5853163718370458	MC-R2
0.5755207505982466	MC-R2
0.5432514523829459	MC-R2
0.5373771314648055	MC-R2
0.5796006955216676	MC-R2
0.5740830216002077	MC-R2
0.548161446616006	MC-R2
0.5336295534971974	MC-R2
0.5952137442923376	MC-R2
0.5626177660186841	MC-R2
0.6215014731576874	MC-R2
0.5397259269910175	MC-R2
0.5648529117929776	MC-R2
0.6260600664377184	MC-R2
0.5569943826839047	MC-R2
0.5772283520763615	MC-R2
0.5951237672391787	MC-R2
0.5859214351043931	MC-R2
0.5653387666430204	MC-R2
0.6201463702757454	MC-R2
0.5101425723308729	MC-R2
0.5599124841734104	MC-R2
0.5575473808277462	MC-R2
0.5565472135947144	MC-R2
0.49082819821088153	MC-R2
0.5756832892403901	MC-R2
0.5902891023965331	MC-R2
0.5439928956921318	MC-R2
0.5671633473533029	MC-R2
0.6160157578396258	MC-R2
0.5395854486714758	MC-R2
0.56351932086695	MC-R2
0.5557419982844298	MC-R2
0.5625814002992	MC-R2
0.5447130517626895	MC-R2
0.6369294228141245	MC-R2
0.5451669434075782	MC-R2
0.6118437069781052	MC-R2
0.6064048006923471	MC-R2
0.5394647011303894	MC-R2
0.6006527754440829	MC-R2
0.5720698822990017	MC-R2
0.5225790291360372	MC-R2
0.5607245030824991	MC-R2
0.5988343206032073	MC-R2
0.5443243768227003	MC-R2
0.6230764444304783	MC-R2
0.5873321791598131	MC-R2
0.5674680955541984	MC-R2
0.618754897476972	MC-R2
0.5205909675453254	MC-R2
0.5604535643100591	MC-R2
0.5840916152240585	MC-R2
0.5191281865889128	MC-R2
0.5879424807999658	MC-R2
0.5866212213611478	MC-R2
0.5798819471239982	MC-R2
0.5591323279129138	MC-R2
0.5668844403651345	MC-R2
0.5610414436463227	MC-R2
0.5287489265257165	MC-R2
0.5024549025697301	MC-R2
0.6964787998037546	MC-R2
0.6389966217613674	MC-R2
0.6455815788533787	MC-R2
0.5547299426232142	MC-R2
0.5469145187145923	MC-R2
0.5591812703036603	MC-R2
0.4570410931541466	MC-R2
0.6416229706251964	MC-R2
0.5869228634054564	MC-R2
0.6575044281099736	MC-R2
0.503534608491604	MC-R2
0.6129405846516622	MC-R2
0.5459721595613035	MC-R2
0.5192840042243011	MC-R2
0.5193353052883894	MC-R2
0.5119286287628846	MC-R2
0.5355650908750773	MC-R2
0.6137383544962548	MC-R2
0.6002550991331748	MC-R2
0.6428886410639761	MC-R2
0.5496172746107733	MC-R2
0.6114113935088282	MC-R2
0.5273266819764135	MC-R2
0.5477932312941572	MC-R2
0.6324525730214712	MC-R2
0.6096311662594662	MC-R2
0.5093944374811948	MC-R2
0.6541828355168985	MC-R2
0.5506752971317193	MC-R2
0.48637022860064977	MC-R2
0.5467629579217401	MC-R2
0.5427185105276653	MC-R2
0.5958165199962766	MC-R2
0.6158989405084924	MC-R2
0.5706643113846057	MC-R2
0.5851194251961831	MC-R2
0.6450949132548086	MC-R2
0.6176445515832754	MC-R2
0.5606026087734992	MC-R2
0.5577687320569883	MC-R2
0.5986944978782421	MC-R2
0.5649125777737511	MC-R2
0.5912903746960575	MC-R2
0.4617142182983575	MC-R2
0.48003536556081083	MC-R2
0.5227103469046831	MC-R2
0.49101421036804277	MC-R2
0.4604866335200784	MC-R2
0.4484662970794934	MC-R2
0.43600475317356163	MC-R2
0.4688975324377598	MC-R2
0.4391968388916871	MC-R2
0.40142223797597754	MC-R2
0.4367244137389317	MC-R2
0.5271478154329635	MC-R2
0.4419030891143515	MC-R2
0.4055018108219122	MC-R2
0.5016167180349322	MC-R2
0.3499634529339854	MC-R2
0.4009009658893614	MC-R2
0.434673995110679	MC-R2
0.41432455917505484	MC-R2
0.5188840321537561	MC-R2
0.425279414082693	MC-R2
0.37698008637692204	MC-R2
0.506057488838502	MC-R2
0.40623502619338947	MC-R2
0.4500385250530343	MC-R2
0.46599718441730165	MC-R2
0.4985021669607452	MC-R2
0.4300705478503949	MC-R2
0.5058280970315797	MC-R2
0.43392756608405725	MC-R2
0.4310924570073466	MC-R2
0.5456239482135969	MC-R2
0.432444726834191	MC-R2
0.4151844080466718	MC-R2
0.43169431936377806	MC-R2
0.5004911329754472	MC-R2
0.49219207339492815	MC-R2
0.42700283019471624	MC-R2
0.4510931417017074	MC-R2
0.45893755911869083	MC-R2
0.5115206214252974	MC-R2
0.4305537659108097	MC-R2
0.4723482667431667	MC-R2
0.5023848738478143	MC-R2
0.5042169808792555	MC-R2
0.49040894011576575	MC-R2
0.41081625620441997	MC-R2
0.4197131884706265	MC-R2
0.37349376939109347	MC-R2
0.40283982772846644	MC-R2
0.439287715058969	MC-R2
0.4364937577619169	MC-R2
0.436406924574969	MC-R2
0.40654109577268427	MC-R2
0.4890931693567919	MC-R2
0.4970769737966643	MC-R2
0.4428446445102194	MC-R2
0.43028126711451875	MC-R2
0.5198872686296596	MC-R2
0.47701179625214835	MC-R2
0.45202363953038927	MC-R2
0.43342329246646066	MC-R2
0.39223144776018365	MC-R2
0.38343901610907805	MC-R2
0.4170910921740219	MC-R2
0.5041386335046754	MC-R2
0.4261093596037007	MC-R2
0.4770197230880322	MC-R2
0.514033403556876	MC-R2
0.4230634024515073	MC-R2
0.48327154720345455	MC-R2
0.35835785971688777	MC-R2
0.40396623553267563	MC-R2
0.343083968058707	MC-R2
0.48707895570145593	MC-R2
0.40137750362584407	MC-R2
0.4827899990793077	MC-R2
0.5403894460813191	MC-R2
0.48836162696041135	MC-R2
0.44095619671663944	MC-R2
0.40004495288749753	MC-R2
0.5334645787124174	MC-R2
0.43113083134043145	MC-R2
0.4482831699187109	MC-R2
0.4796413427190182	MC-R2
0.43235965885561906	MC-R2
0.4695245055291594	MC-R2
0.4584496174827515	MC-R2
0.3974025573325664	MC-R2
0.48721422365725225	MC-R2
0.4892155442746951	MC-R2
0.5041220939833058	MC-R2
0.3393054133169551	MC-R2
0.5242182127635983	MC-R2
0.49528683853757666	MC-R2
0.3709169339407726	MC-R2
0.43061981480959827	MC-R2
0.5034298457563866	MC-R2
0.3520825308395407	MC-R2
0.4079515913623385	MC-R2
0.4348336387482378	MC-R2
0.5831910693365268	MC-R2
0.4036391960881268	MC-R2
0.46618897738722864	MC-R2
0.3913995003099379	MC-R2
0.4646600041297145	MC-R2
0.47606652410185324	MC-R2
0.3981723496172675	MC-R2
0.44200097645972053	MC-R2
0.4859373831738284	MC-R2
0.46471755481464755	MC-R2
0.3858036028554462	MC-R2
0.41750485082300376	MC-R2
0.40868459987081623	MC-R2
0.6134225232884056	MC-R2
0.5637324958408824	MC-R2
0.65791715023079	MC-R2
0.6368989584437821	MC-R2
0.6275298105787349	MC-R2
0.5897869565472297	MC-R2
0.6041503286312897	MC-R2
0.6299626206193459	MC-R2
0.6620001072687536	MC-R2
0.608138835468809	MC-R2
0.580083084983235	MC-R2
0.5756382009070888	MC-R2
0.6465510785716713	MC-R2
0.6060472392356794	MC-R2
0.6212974388850816	MC-R2
0.5545690691609749	MC-R2
0.6277456670565148	MC-R2
0.6193948450252398	MC-R2
0.6259998714695568	MC-R2
0.610393042033254	MC-R2
0.6227326316015495	MC-R2
0.5588119971862521	MC-R2
0.6377519820655875	MC-R2
0.5430819727801123	MC-R2
0.5775693105435342	MC-R2
0.5710076696522003	MC-R2
0.6495160023585693	MC-R2
0.573577844434419	MC-R2
0.5284405076412086	MC-R2
0.5829030469193048	MC-R2
0.4865126392906788	MC-R2
0.5612849885432082	MC-R2
0.6167800895002683	MC-R2
0.6171114513699304	MC-R2
0.5991942467208644	MC-R2
0.59782265841282	MC-R2
0.5801259781254791	MC-R2
0.6828378692893227	MC-R2
0.617030050412503	MC-R2
0.619379006788158	MC-R2
0.491158218810523	MC-R2
0.6338739414562039	MC-R2
0.58361237858831	MC-R2
0.5042272624892465	MC-R2
0.4920421497640569	MC-R2
0.6109287631353033	MC-R2
0.5891965441455629	MC-R2
0.6423770599154122	MC-R2
0.6478159258246643	MC-R2
0.634717010866023	MC-R2
0.619525203001443	MC-R2
0.6155191818564125	MC-R2
0.6058245461629025	MC-R2
0.6313699468955527	MC-R2
0.5908092736567159	MC-R2
0.4588518009575733	MC-R2
0.5826799648879312	MC-R2
0.45675603967094	MC-R2
0.6596489211852878	MC-R2
0.4605970366019314	MC-R2
0.5426117034435298	MC-R2
0.5651956149981552	MC-R2
0.5302945349479425	MC-R2
0.606399924835035	MC-R2
0.618747576768114	MC-R2
0.5734064713523638	MC-R2
0.5891634815198213	MC-R2
0.5964700198880574	MC-R2
0.58775280386962	MC-R2
0.4789287898564625	MC-R2
0.6018925179476662	MC-R2
0.5968373301722545	MC-R2
0.5666962054897418	MC-R2
0.6001283908001092	MC-R2
0.6601059840013624	MC-R2
0.5439636083286135	MC-R2
0.5873856409738675	MC-R2
0.6208360895599775	MC-R2
0.5706092129931041	MC-R2
0.5451304708295802	MC-R2
0.6233245297509946	MC-R2
0.5654763488064201	MC-R2
0.5197434348714693	MC-R2
0.6226010441571802	MC-R2
0.5672766776846861	MC-R2
0.639748902330647	MC-R2
0.5418391597553321	MC-R2
0.5596555124879717	MC-R2
0.5712881098606839	MC-R2
0.596087888022458	MC-R2
0.516228334284668	MC-R2
0.5391997110438823	MC-R2
0.503836200035868	MC-R2
0.4818857765651104	MC-R2
0.4512506793991761	MC-R2
0.5304795149017617	MC-R2
0.5155577507848691	MC-R2
0.510944265629693	MC-R2
0.47435443433021485	MC-R2
0.43003998119708564	MC-R2
0.5007021924944776	MC-R2
0.5144974010055939	MC-R2
0.41556376329115957	MC-R2
0.5360286477037147	MC-R2
0.4177059740805761	MC-R2
0.5086410694893375	MC-R2
0.4626818109817126	MC-R2
0.502944855052311	MC-R2
0.4661643174337475	MC-R2
0.45061549123245553	MC-R2
0.6180242209308877	MC-R2
0.5050883944922354	MC-R2
0.5320090168044674	MC-R2
0.4453926661036788	MC-R2
0.48085852509563065	MC-R2
0.5202700086105044	MC-R2
0.3829594609737617	MC-R2
0.4976029136403905	MC-R2
0.4575658714014352	MC-R2
0.5739071413311106	MC-R2
0.5052764155753222	MC-R2
0.5299039365101758	MC-R2
0.45410181918378384	MC-R2
0.5782097994411483	MC-R2
0.4849858124587521	MC-R2
0.42666140056135204	MC-R2
0.38241618279170847	MC-R2
0.5134457727321423	MC-R2
0.4367894466815111	MC-R2
0.38704048097076094	MC-R2
0.45118323338730454	MC-R2
0.39368722266772005	MC-R2
0.4777792772327393	MC-R2
0.4652657780156461	MC-R2
0.48029488361004585	MC-R2
0.3932156694703111	MC-R2
0.5448017261530499	MC-R2
0.4080135210063536	MC-R2
0.3924778223158711	MC-R2
0.4828078235800632	MC-R2
0.48380530231396557	MC-R2
0.6143971254507747	MC-R2
0.5123660380307742	MC-R2
0.44320596696114334	MC-R2
0.4791819704592936	MC-R2
0.3604678452685045	MC-R2
0.40388520706976827	MC-R2
0.40283553043594744	MC-R2
0.5046762665805073	MC-R2
0.3857674888533141	MC-R2
0.445573075875034	MC-R2
0.4137266684671675	MC-R2
0.41628848334268787	MC-R2
0.43872756567822313	MC-R2
0.4177477439752564	MC-R2
0.40699662092360805	MC-R2
0.3249761122090992	MC-R2
0.42673960807580635	MC-R2
0.5471512128516387	MC-R2
0.4496212140201747	MC-R2
0.4486204512878524	MC-R2
0.5203827086205361	MC-R2
0.4579658752745968	MC-R2
0.44331183661680446	MC-R2
0.4730102444160024	MC-R2
0.46473302757028173	MC-R2
0.509806650358033	MC-R2
0.5183926348553629	MC-R2
0.5903152349862677	MC-R2
0.4110098625838672	MC-R2
0.4400539467594116	MC-R2
0.5452707460160837	MC-R2
0.582294904752646	MC-R2
0.42567637150109217	MC-R2
0.4069303542158705	MC-R2
0.458352949199557	MC-R2
0.6150989057534658	MC-R2
1	MC-R2
0.5276927094081081	MC-R2
0.5827611264530567	MC-R2
0.5495744457079215	MC-R2
0.5400598693223593	MC-R2
0.5851269087772853	MC-R2
0.4945052290445729	MC-R2
0.5707244391866697	MC-R2
0.5081866063451872	MC-R2
0.5670578928760348	MC-R2
0.5305726089275631	MC-R2
0.5191221036025201	MC-R2
0.5494410749415474	MC-R2
0.5539327963806391	MC-R2
0.5923186143263631	MC-R2
0.5790497083891468	MC-R2
0.47022366020433276	MC-R2
0.5106101029859196	MC-R2
0.5308669251615907	MC-R2
0.5951679916860514	MC-R2
0.5683989197303092	MC-R2
0.5083649453206803	MC-R2
0.5920420821341454	MC-R2
0.5532408874098397	MC-R2
0.5331401821805801	MC-R2
0.4460911520960452	MC-R2
0.5551185739882567	MC-R2
0.5487566400301743	MC-R2
0.5907596203061033	MC-R2
0.5599346392764653	MC-R2
0.4795478450804348	MC-R2
0.5178616087510738	MC-R2
0.5503787595330916	MC-R2
0.5279418748970116	MC-R2
0.5839368333148676	MC-R2
0.4853083983312511	MC-R2
0.5740482276351583	MC-R2
0.5879072230339356	MC-R2
0.5709991267952665	MC-R2
0.5451389948091837	MC-R2
0.538395542985025	MC-R2
0.5280729512324502	MC-R2
0.525708480321272	MC-R2
0.5440389914860921	MC-R2
0.5686398566818157	MC-R2
0.5147661380269204	MC-R2
0.5102250008954794	MC-R2
0.5615322439066558	MC-R2
0.5386813044928265	MC-R2
0.5495632873935121	MC-R2
0.5892878866615179	MC-R2
0.5680952011597784	MC-R2
0.4456945907970087	MC-R2
0.46842906779898535	MC-R2
0.5211473494015783	MC-R2
0.5440473093570842	MC-R2
0.6150600399424887	MC-R2
0.5723587601152039	MC-R2
0.48804626017758784	MC-R2
0.47806799431285174	MC-R2
0.5202616452279311	MC-R2
0.4796287886216455	MC-R2
0.5123140140064547	MC-R2
0.46675266567300533	MC-R2
0.47889477749993536	MC-R2
0.5029152573661678	MC-R2
0.5314363440629138	MC-R2
0.5030381997854639	MC-R2
0.5469413792984599	MC-R2
0.4333164942422149	MC-R2
0.5203603407346348	MC-R2
0.5282142379428063	MC-R2
0.5735119838704867	MC-R2
0.5169573489704697	MC-R2
0.5572156234555503	MC-R2
0.5685330521623393	MC-R2
0.5288785126084715	MC-R2
0.5570243347719237	MC-R2
0.5588208463501178	MC-R2
0.4827213795148779	MC-R2
0.438386265438909	MC-R2
0.5203615563972115	MC-R2
0.5431798066631128	MC-R2
0.5670473110410083	MC-R2
0.6302478007014598	MC-R2
0.5055295885697159	MC-R2
0.5195236236436624	MC-R2
0.5309247189314117	MC-R2
0.47866617452834964	MC-R2
0.5460842829636829	MC-R2
0.5598395659710955	MC-R2
0.61572246108007	MC-R2
0.5294545618381774	MC-R2
0.4990474389932216	MC-R2
0.4778149171114895	MC-R2
0.5357524282288766	MC-R2
0.6248064164067293	MC-R2
0.5138449990039489	MC-R2
0.5241863396388471	MC-R2
0.5004122864873054	MC-R2
0.5375274576490733	MC-R2
0.5383474859612841	MC-R2
0.5247088239507081	MC-R2
0.5182479064105873	MC-R2
0.5512497367379066	MC-R2
0.5412098109121823	MC-R2
0.5048563250614383	MC-R2
0.5064194085212886	MC-R2
0.5657140456214024	MC-R2
0.5292303330358991	MC-R2
0.5032366760821239	MC-R2
0.5165266265583021	MC-R2
0.5329318553084543	MC-R2
0.5321917361224484	MC-R2
0.5406130873379487	MC-R2
0.4847452149596179	MC-R2
0.5363321386531977	MC-R2
0.588083312792215	MC-R2
0.4926892168253727	MC-R2
0.5423016549594548	MC-R2
0.5612099072979173	MC-R2
0.5349016223183349	MC-R2
0.5013808793947014	MC-R2
0.577568297266348	MC-R2
0.48014795472353594	MC-R2
0.5323839858030343	MC-R2
0.5128221195549473	MC-R2
0.5298416113334323	MC-R2
0.45982811180850613	MC-R2
0.5392133034931647	MC-R2
0.5736083941006178	MC-R2
0.49566866765198314	MC-R2
0.5528469668245847	MC-R2
0.5891840440276483	MC-R2
0.5203586276465193	MC-R2
0.5363624038722268	MC-R2
0.5088667492630071	MC-R2
0.5118729238681914	MC-R2
0.5076963792462186	MC-R2
0.570419638697433	MC-R2
0.5111377486960277	MC-R2
0.5928415653465855	MC-R2
0.5441838790660309	MC-R2
0.50427981223413	MC-R2
0.5553364157041845	MC-R2
0.5457036302393855	MC-R2
0.5017213372033459	MC-R2
0.5027977042209454	MC-R2
0.5723617363105146	MC-R2
0.5132906252525374	MC-R2
0.5784720500063455	MC-R2
0.5607707246293105	MC-R2
0.5366223724450708	MC-R2
0.5861854439812006	MC-R2
0.5006792613803538	MC-R2
0.48430857510281844	MC-R2
0.5413602368557812	MC-R2
0.4957951465631614	MC-R2
0.5332085645237626	MC-R2
0.5205597734237676	MC-R2
0.5525972728516751	MC-R2
0.5059867148202402	MC-R2
0.5256842693444371	MC-R2
0.5420347022583589	MC-R2
0.48339155162205333	MC-R2
0.47413337884902845	MC-R2
0.6477384599835995	MC-R2
0.5874293350369387	MC-R2
0.5934526456709327	MC-R2
0.5006418555948642	MC-R2
0.5221409378549122	MC-R2
0.5272182070821484	MC-R2
0.43277806627219445	MC-R2
0.5976753413457085	MC-R2
0.5341389885919942	MC-R2
0.6073122459219925	MC-R2
0.4596085077771947	MC-R2
0.5596439899549599	MC-R2
0.5231774024987951	MC-R2
0.47990038967365917	MC-R2
0.4855598039650189	MC-R2
0.43822698617063044	MC-R2
0.5064544016219795	MC-R2
0.5887539398461791	MC-R2
0.5659018472939232	MC-R2
0.5962382667421576	MC-R2
0.5071007223837464	MC-R2
0.5499921519825753	MC-R2
0.5072110037104484	MC-R2
0.5178862442765317	MC-R2
0.596496617734986	MC-R2
0.5640156789863101	MC-R2
0.4814762733630809	MC-R2
0.6033752776713529	MC-R2
0.49902437977031044	MC-R2
0.4433760614110231	MC-R2
0.5130048228801359	MC-R2
0.49451735114435325	MC-R2
0.5668879914918258	MC-R2
0.5615628567616957	MC-R2
0.5362402428337886	MC-R2
0.5047613387161827	MC-R2
0.5779525310396721	MC-R2
0.5769087378522032	MC-R2
0.5055733687310867	MC-R2
0.5151184014015209	MC-R2
0.5324856073852183	MC-R2
0.5320662167212229	MC-R2
0.5456810351420842	MC-R2
0.40987891908295615	MC-R2
0.4503718608186648	MC-R2
0.4887169454675277	MC-R2
0.46727747806283676	MC-R2
0.4173724921882962	MC-R2
0.42963979850651884	MC-R2
0.40470560931997146	MC-R2
0.4410962892276686	MC-R2
0.41799705692065786	MC-R2
0.3714353305654694	MC-R2
0.4126187725514157	MC-R2
0.5112307373975824	MC-R2
0.4170552985075447	MC-R2
0.39713835459570623	MC-R2
0.47093555673290827	MC-R2
0.31049506727688214	MC-R2
0.3728360878159957	MC-R2
0.3878776558864435	MC-R2
0.39038813158797503	MC-R2
0.48023567743097895	MC-R2
0.4040028036794274	MC-R2
0.3426729149898498	MC-R2
0.4493864033062758	MC-R2
0.36497877508315846	MC-R2
0.40656789036199326	MC-R2
0.4332643021642732	MC-R2
0.46625080914470685	MC-R2
0.40490868527793394	MC-R2
0.4585687892652863	MC-R2
0.382843420308673	MC-R2
0.41662301769900417	MC-R2
0.500399622797651	MC-R2
0.3964822457086854	MC-R2
0.36807280612729415	MC-R2
0.4140764482706907	MC-R2
0.4597592330573755	MC-R2
0.4450648058500224	MC-R2
0.3984548238951568	MC-R2
0.42197899428756336	MC-R2
0.4240740159764543	MC-R2
0.4794066496616819	MC-R2
0.38772133379112134	MC-R2
0.4389104661404158	MC-R2
0.4605257324754306	MC-R2
0.47320078271948035	MC-R2
0.44057668485834567	MC-R2
0.39352600689912587	MC-R2
0.3871000402691183	MC-R2
0.3510207498093983	MC-R2
0.3541009741971283	MC-R2
0.3990362201508989	MC-R2
0.4130934253612068	MC-R2
0.41221110181432374	MC-R2
0.3763747764084701	MC-R2
0.429589604703973	MC-R2
0.47625594773499186	MC-R2
0.3832500187009114	MC-R2
0.4043346698530887	MC-R2
0.5023878181872928	MC-R2
0.44329026816596506	MC-R2
0.4376006755695856	MC-R2
0.40314168138617007	MC-R2
0.3787981437186104	MC-R2
0.33686810624796537	MC-R2
0.39430554034661924	MC-R2
0.4637216619722683	MC-R2
0.38631257552364434	MC-R2
0.434032773954111	MC-R2
0.4676121256293305	MC-R2
0.378242882477965	MC-R2
0.44868500305709735	MC-R2
0.32298187967773323	MC-R2
0.36592276741410373	MC-R2
0.3090373785312817	MC-R2
0.4566684176464404	MC-R2
0.39128465526197725	MC-R2
0.45400688259003535	MC-R2
0.5044158888104942	MC-R2
0.4672106980661862	MC-R2
0.42378098677959747	MC-R2
0.38541481883345613	MC-R2
0.5018255128942536	MC-R2
0.39976209641634597	MC-R2
0.413494325581256	MC-R2
0.4453771738021706	MC-R2
0.41164957157446125	MC-R2
0.4438891217836993	MC-R2
0.422728436200423	MC-R2
0.36292418691683737	MC-R2
0.44481480079401664	MC-R2
0.44746704165674944	MC-R2
0.44602630718407965	MC-R2
0.32804224690978573	MC-R2
0.48452477537561667	MC-R2
0.45540038560106116	MC-R2
0.35252969311632426	MC-R2
0.3931656728224898	MC-R2
0.4819733583854972	MC-R2
0.31887548753336914	MC-R2
0.37951926625571375	MC-R2
0.391500557031862	MC-R2
0.5403120131556355	MC-R2
0.38958833066113935	MC-R2
0.4416293837322811	MC-R2
0.3896739185632599	MC-R2
0.4274132829365396	MC-R2
0.4362523128763261	MC-R2
0.36060522073208723	MC-R2
0.41092952419515877	MC-R2
0.4382480212011803	MC-R2
0.41889462199340377	MC-R2
0.36941040484530974	MC-R2
0.3780082737581895	MC-R2
0.3803057921413281	MC-R2
0.5597403047822834	MC-R2
0.4946560358617505	MC-R2
0.609754983026481	MC-R2
0.599680261904181	MC-R2
0.5697724035127237	MC-R2
0.5607616824483888	MC-R2
0.569790551102007	MC-R2
0.5689108293620064	MC-R2
0.6142124535168915	MC-R2
0.5504061471541406	MC-R2
0.5333010671217102	MC-R2
0.5152781069191883	MC-R2
0.596171158288641	MC-R2
0.5698181830494791	MC-R2
0.5715079392534297	MC-R2
0.5162447219724311	MC-R2
0.5830919211337899	MC-R2
0.5841865586315936	MC-R2
0.5752384963820713	MC-R2
0.5875587484215106	MC-R2
0.546403305987911	MC-R2
0.5288052725170715	MC-R2
0.5962499069055667	MC-R2
0.5138210245855764	MC-R2
0.5317550689615133	MC-R2
0.5232789398553644	MC-R2
0.6021404453898636	MC-R2
0.5254416330600112	MC-R2
0.4866729235227108	MC-R2
0.5399910489391455	MC-R2
0.44968315800310166	MC-R2
0.5337723426639512	MC-R2
0.5288229284699666	MC-R2
0.5664415702700768	MC-R2
0.5584361209529325	MC-R2
0.5601981400385957	MC-R2
0.5523845382279043	MC-R2
0.6320014876775846	MC-R2
0.5629568562393874	MC-R2
0.5694596741729103	MC-R2
0.45063821982124513	MC-R2
0.5772211949606121	MC-R2
0.5402465618362129	MC-R2
0.47973318290605793	MC-R2
0.45326184656286983	MC-R2
0.5528839648347307	MC-R2
0.5225725175623637	MC-R2
0.5802218560167534	MC-R2
0.596069999957094	MC-R2
0.5796244954999556	MC-R2
0.580533335152029	MC-R2
0.5721374124679502	MC-R2
0.5560734683105858	MC-R2
0.5909324566604343	MC-R2
0.5584357049408449	MC-R2
0.41294709094428617	MC-R2
0.5270831945753137	MC-R2
0.3958128395215092	MC-R2
0.5896774573506129	MC-R2
0.4255112112480612	MC-R2
0.5048393262921403	MC-R2
0.50513824500907	MC-R2
0.5004836664876801	MC-R2
0.5516854802048003	MC-R2
0.5786745325846147	MC-R2
0.536490609359748	MC-R2
0.5474833018882894	MC-R2
0.5591216787474221	MC-R2
0.5200561957796901	MC-R2
0.4410317654141911	MC-R2
0.54901431600521855	MC-R2
0.5581098598737889	MC-R2
0.51508778438891	MC-R2
0.5557766686561022	MC-R2
0.5911247652826211	MC-R2
0.5054299691437324	MC-R2
0.5169818295220674	MC-R2
0.5719154524194008	MC-R2
0.5303422610947881	MC-R2
0.5086498186571404	MC-R2
0.5682383840227903	MC-R2
0.5310901370536771	MC-R2
0.47764078032127555	MC-R2
0.5651571364043707	MC-R2
0.5010286140204288	MC-R2
0.5779223347863665	MC-R2
0.5249387524418824	MC-R2
0.4979214904083335	MC-R2
0.5253484055979198	MC-R2
0.5610408279356146	MC-R2
0.48854106143263926	MC-R2
0.48794730873237	MC-R2
0.4688295897422602	MC-R2
0.44406026593121756	MC-R2
0.3947748054855648	MC-R2
0.5031481864231537	MC-R2
0.4704232636576863	MC-R2
0.4497066149582425	MC-R2
0.423968847493065	MC-R2
0.3833730844918792	MC-R2
0.475257613333453	MC-R2
0.4673164264454442	MC-R2
0.38716631853303296	MC-R2
0.4945531465707688	MC-R2
0.3773217029737562	MC-R2
0.46748995992830067	MC-R2
0.4302182992202954	MC-R2
0.48274037389531904	MC-R2
0.4503165288460038	MC-R2
0.4021334460729934	MC-R2
0.5610678952712388	MC-R2
0.450645738969528	MC-R2
0.49907454495790593	MC-R2
0.3875504070992043	MC-R2
0.45577766684926047	MC-R2
0.46875297390254683	MC-R2
0.34615094484325676	MC-R2
0.4599835003318438	MC-R2
0.4281691460603762	MC-R2
0.5406691917303679	MC-R2
0.4790390815209223	MC-R2
0.4899380363644025	MC-R2
0.43685285804003027	MC-R2
0.5391863271769264	MC-R2
0.44588639106267325	MC-R2
0.3927537803674919	MC-R2
0.35833993040816436	MC-R2
0.4739554832765408	MC-R2
0.4022333017196359	MC-R2
0.3422210456483396	MC-R2
0.4064095675071858	MC-R2
0.3660290797115041	MC-R2
0.4524201273317381	MC-R2
0.4337314499640365	MC-R2
0.43806879459466075	MC-R2
0.3707852020302437	MC-R2
0.5004384002064546	MC-R2
0.3778451118525371	MC-R2
0.3666234067382829	MC-R2
0.442790586999311	MC-R2
0.43382140457985513	MC-R2
0.5537075081849401	MC-R2
0.4716381204575589	MC-R2
0.41339220086801265	MC-R2
0.43057796570857054	MC-R2
0.3272002583630022	MC-R2
0.3579060541844962	MC-R2
0.3807694116442669	MC-R2
0.4743461838713711	MC-R2
0.34657134524166344	MC-R2
0.4093999622398805	MC-R2
0.37482550360899713	MC-R2
0.3898615354145911	MC-R2
0.40229948253593906	MC-R2
0.383322560141609	MC-R2
0.39618410527722864	MC-R2
0.292820871334498	MC-R2
0.40776531332603294	MC-R2
0.49397971890697245	MC-R2
0.41630655601525407	MC-R2
0.42563103364429594	MC-R2
0.49133892597475104	MC-R2
0.45011424493254415	MC-R2
0.3863446049446432	MC-R2
0.4191195882156381	MC-R2
0.43094520728549984	MC-R2
0.4737308308163	MC-R2
0.4835488669403703	MC-R2
0.5318639280139715	MC-R2
0.3791373167085174	MC-R2
0.4279076996698101	MC-R2
0.5127538343943246	MC-R2
0.5427855318231154	MC-R2
[truncated: 998,000+ more rows]
