# Supplementary material for: Single-cell profiling reveals differences between human classical adenocarcinoma and mucinous adenocarcinoma
Source: Commun Biol. 2023 Jan 23;6:85. doi: 10.1038/s42003-023-04441-w (PMC9870908; doi:10.1038/s42003-023-04441-w)
Supplement: Supplementary file 8 — Supplementary Data 6 [file 42003_2023_4441_MOESM8_ESM.xls]

gene_id	p_val	avg_logFC	pct.1	pct.2	p_val_adj
REG4	0	3.16688664937781	0.849	0.115	0
SPINK4	0	2.74551305768658	0.818	0.208	0
FCGBP	0	2.4299785932374	0.825	0.14	0
MUC2	0	2.41203945589689	0.857	0.161	0
MTND1P23	0	2.26271557707848	0.482	0.033	0
SERPINA1	0	1.98692029944518	0.695	0.114	0
LYZ	0	1.95158975461945	0.847	0.232	0
TFF1	0	1.50707659666541	0.671	0.225	0
FOS	0	1.3591634605135	0.882	0.568	0
AGR2	0	1.3559821135055	0.953	0.765	0
REP15	0	1.34350601093993	0.469	0.025	0
GNE	0	1.1369862454629	0.482	0.146	0
HSP90AA1	0	1.13574776271582	0.964	0.873	0
FAM3D	0	1.13058267732552	0.821	0.407	0
MUC4	0	1.12367166445432	0.479	0.065	0
PCCA	0	1.11699389833754	0.496	0.125	0
L1TD1	0	1.10795058687439	0.41	0.045	0
TM4SF4	0	1.00145327075077	0.306	0.005	0
SYTL2	0	0.951701874705084	0.608	0.237	0
MUC5B	0	0.950581786882429	0.34	0.033	0
MUC1	0	0.947476709425465	0.587	0.224	0
PPP1R1B	0	0.916151899275212	0.524	0.211	0
DNAJB1	0	0.894739219923601	0.765	0.532	0
MUC5AC	0	0.888091097861174	0.21	0.004	0
SH3BGRL3	0	0.882591637540204	0.811	0.631	0
DNAJA1	0	0.881722952590015	0.737	0.583	0
FABP2	0	0.872648283741153	0.409	0.049	0
TPM1	0	0.867977864741248	0.768	0.474	0
NPDC1	0	0.86494866908285	0.473	0.11	0
TFF3	0	0.827976342756739	0.882	0.799	0
AQP3	0	0.813866279623805	0.322	0.016	0
HSPA1A	0	0.811332591711605	0.705	0.404	0
ST6GALNAC1	0	0.809447461764871	0.48	0.165	0
SMIM14	0	0.784522141565471	0.556	0.224	0
XBP1	0	0.783919632981548	0.582	0.269	0
DUSP1	0	0.750085927075799	0.506	0.258	0
AGR3	0	0.749921990929049	0.679	0.325	0
BCAS1	0	0.728727007701517	0.394	0.098	0
GALNT8	0	0.719798368658747	0.315	0.015	0
JUN	0	0.71509763615016	0.781	0.603	0
HLA-A	0	0.713152735155076	0.833	0.59	0
RPS6	0	0.708716493190764	0.962	0.972	0
TMED10	0	0.704452008118536	0.639	0.367	0
MT1E	0	0.699797312510093	0.272	0.058	0
TC2N	0	0.667924776607301	0.45	0.145	0
ANXA13	0	0.664112243489538	0.379	0.107	0
ANG	0	0.654882144335161	0.412	0.119	0
SLC12A2	0	0.654769368592241	0.805	0.634	0
RARRES1	0	0.65253998323458	0.258	0.029	0
ARFGEF3	0	0.647245193346162	0.442	0.157	0
GALNT7	0	0.638949617676778	0.558	0.289	0
HSPA8	0	0.636645415738877	0.779	0.663	0
PLGRKT	0	0.632273508049146	0.542	0.301	0
PPP1R15A	0	0.630771308947822	0.534	0.316	0
HSPA2	0	0.629791469422	0.317	0.017	0
WFDC2	0	0.607448125143329	0.346	0.109	0
AC005833.1	0	0.607023805146077	0.311	0.042	0
BACE2	0	0.606246822851689	0.525	0.261	0
IL1R2	0	0.600634133233051	0.255	0.034	0
RBP4	0	0.590324474474617	0.32	0.015	0
F3	0	0.585157357037868	0.27	0.052	0
SYNGR2	0	0.579948444797427	0.647	0.439	0
FER1L6	0	0.578671854071017	0.192	0.006	0
TXNIP	0	0.571839658834823	0.659	0.439	0
MLPH	0	0.571826413420045	0.348	0.096	0
SLITRK6	0	0.563357837200931	0.259	0.005	0
RBM25	0	0.561159840216808	0.576	0.335	0
P4HB	0	0.559547704875319	0.65	0.442	0
GMDS	0	0.559151217254882	0.486	0.245	0
S100P	0	0.551723805365355	0.852	0.672	0
SLC16A7	0	0.54985891061301	0.166	0.002	0
ARHGAP5	0	0.539332105605131	0.582	0.355	0
TPD52	0	0.533651518926002	0.635	0.43	0
GALNT3	0	0.531516569196002	0.612	0.393	0
ASRGL1	0	0.530966504956456	0.317	0.096	0
GSKIP	0	0.524046395510604	0.422	0.181	0
TM9SF3	0	0.522836487282875	0.716	0.551	0
BAG1	0	0.51839823111811	0.461	0.226	0
FOXP1	0	0.514338963636825	0.517	0.264	0
KIAA1324	0	0.513898995906578	0.321	0.062	0
DDX5	0	0.51204051880865	0.872	0.794	0
SRD5A3	0	0.496947286634735	0.255	0.051	0
SPDEF	0	0.496708013605557	0.225	0.016	0
CPS1	0	0.490475811113479	0.164	0.001	0
CREB3L1	0	0.489660831898052	0.295	0.057	0
MBOAT2	0	0.488534412001728	0.309	0.073	0
CAPZB	0	0.488270973974623	0.582	0.356	0
HLA-B	0	0.484572256260297	0.894	0.742	0
FFAR4	0	0.472627071989642	0.226	0.037	0
KCTD12	0	0.468607964720712	0.227	0.013	0
LGALS4	0	0.459385087568991	0.853	0.698	0
ACTG1	0	0.447144752058207	0.948	0.917	0
B3GNT6	0	0.43774343430898	0.192	0.004	0
B2M	0	0.431014649745514	0.985	0.976	0
ST3GAL4	0	0.410942025068347	0.264	0.048	0
AL121761.2	0	0.410459909841033	0.201	0.005	0
KLK11	0	0.400729824381919	0.175	0.007	0
RPL13	0	0.378413785569	0.923	0.938	0
CYP2B6	0	-0.273800771772335	0.016	0.153	0
ACE2	0	-0.291926975748595	0.008	0.165	0
PRNP	0	-0.297320878851927	0.035	0.201	0
NAALADL2	0	-0.3006166864766	0.023	0.163	0
MT-ND2	0	-0.310296664980262	0.998	0.998	0
ARID3A	0	-0.313208438200868	0.018	0.171	0
IGHM	0	-0.334922055709707	0.027	0.207	0
RPS20	0	-0.341971542443229	0.84	0.911	0
FXYD5	0	-0.355349849299826	0.134	0.356	0
SERPINE2	0	-0.363347815026732	0.03	0.182	0
APCDD1	0	-0.369724781097588	0.005	0.147	0
ABCB1	0	-0.371837271438017	0.016	0.161	0
QPRT	0	-0.372541105042875	0.069	0.252	0
ST6GAL1	0	-0.374018092535659	0.026	0.216	0
TNNC2	0	-0.383839657782865	0.035	0.225	0
DPEP1	0	-0.385081335719794	0.043	0.225	0
MTCYBP13	0	-0.397868749962464	0	0.188	0
RPL23AP42	0	-0.399944195099537	0.173	0.402	0
IGF2-2	0	-0.401634893675206	0	0.103	0
MT-ATP8	0	-0.407538174046185	0.96	0.984	0
CTSA	0	-0.411795396456666	0.164	0.395	0
LGR5	0	-0.412198565000578	0.019	0.176	0
RUBCNL	0	-0.423577692888419	0.01	0.226	0
SATB1	0	-0.432595904649109	0.03	0.186	0
MET	0	-0.433141503555786	0.112	0.339	0
RPL39P3	0	-0.438289040318945	0.145	0.36	0
PLP2	0	-0.45523570298078	0.378	0.597	0
RPL35	0	-0.455986181708393	0.889	0.945	0
RPL10P9	0	-0.459704916704741	0.015	0.143	0
MT-ND3	0	-0.460630949152556	0.984	0.995	0
CBX3	0	-0.467046785048919	0.691	0.823	0
SNHG6	0	-0.477476079674444	0.265	0.527	0
LDHA	0	-0.492652067998608	0.551	0.729	0
MYL12B	0	-0.505430688574924	0.654	0.804	0
SNRPB2	0	-0.520717703698375	0.306	0.53	0
MT-ND4L	0	-0.522893012523924	0.987	0.993	0
MTATP6P1	0	-0.527576648509975	0.982	0.991	0
RPS21	0	-0.553101832191716	0.843	0.924	0
PARP4	0	-0.577358035905668	0.411	0.717	0
ROMO1	0	-0.582551552603777	0.432	0.655	0
QPCT	0	-0.598442169440896	0.014	0.311	0
S100A11	0	-0.60552457756359	0.785	0.882	0
HSPE1	0	-0.610359155447599	0.711	0.836	0
ADIRF	0	-0.617248945812016	0.08	0.341	0
PLIN2	0	-0.625305964455676	0.11	0.356	0
TSPAN6	0	-0.635023078035816	0.172	0.486	0
RPL26	0	-0.652028649415804	0.665	0.857	0
NDUFA4	0	-0.652371544666942	0.669	0.819	0
EREG	0	-0.685927543754558	0.035	0.253	0
TXN	0	-0.688631844118208	0.835	0.924	0
PRDX5	0	-0.691074437896397	0.449	0.698	0
IGHG4	0	-0.691902297568311	0.12	0.412	0
RPL38	0	-0.693861835725559	0.768	0.915	0
FTL	0	-0.693951804153433	0.811	0.911	0
RNF43	0	-0.694254986825694	0.213	0.561	0
SNHG5	0	-0.704702381570267	0.288	0.624	0
NDUFA1	0	-0.705873359505015	0.561	0.797	0
RPL23A	0	-0.711126950718599	0.807	0.893	0
LAMA3	0	-0.712009875548176	0.057	0.265	0
RPL39	0	-0.716549934841099	0.774	0.916	0
IGLC2	0	-0.718866460735335	0.154	0.498	0
COX7B	0	-0.832843123860885	0.558	0.806	0
DNAJC15	0	-0.844201667836187	0.266	0.594	0
DBI	0	-0.852797781469925	0.523	0.782	0
CFTR	0	-0.876303854854286	0.125	0.562	0
POMP	0	-0.900312748838911	0.551	0.778	0
LCP1	0	-0.905068819578102	0.006	0.184	0
SLC26A3	0	-0.91398073846895	0.005	0.139	0
JCHAIN	0	-0.922775465036506	0.077	0.482	0
GGH	0	-0.927480500524571	0.134	0.54	0
CXCL5	0	-0.961461226206471	0.004	0.18	0
HMGCS2	0	-0.999887665655599	0.055	0.466	0
IFITM3	0	-1.03999155355783	0.516	0.732	0
IGLC3	0	-1.055469154724	0.024	0.313	0
SLC26A2	0	-1.1360356544346	0.032	0.336	0
IGHA2	0	-1.15724933851603	0.024	0.42	0
LDHB	0	-1.18867793293077	0.317	0.674	0
IGKC	0	-1.25024931959144	0.412	0.834	0
FN1	0	-1.31922388528171	0.035	0.214	0
IGHA1	0	-1.3206203320338	0.188	0.825	0
SPINK1	0	-1.32239246286179	0.38	0.739	0
OLFM4	0	-1.40841291068977	0.07	0.45	0
PPBP	0	-2.34775990807857	0.001	0.259	0
FABP1	0	-2.6988455351934	0.088	0.779	0
IFI27	1.55217738090383e-306	0.408754099555271	0.797	0.643	4.02650334380262e-302
CAT	7.38235144594801e-306	-0.383751661277923	0.114	0.314	1.91505578859337e-301
MT-CYB	5.43941372747239e-305	-0.254214729252879	0.999	0.999	1.41103831504361e-300
MME	2.685956623296e-304	-0.313877181484193	0.002	0.105	6.96764007649217e-300
HLA-C	7.70150715386967e-304	0.501749813124361	0.597	0.387	1.99784797078533e-299
SNRPE	1.88069952835048e-303	-0.53718911211327	0.458	0.639	4.87872264649397e-299
EIF2S2	7.24241467029961e-303	-0.468494651340467	0.589	0.74	1.87875478962242e-298
NR4A1	8.13688545215011e-303	0.596603669187716	0.426	0.196	2.11078945514226e-298
KLF4	2.00931849619685e-302	0.603477887717411	0.473	0.249	5.21237311098425e-298
COX6C	2.13016821380608e-302	-0.521010912768316	0.741	0.852	5.52586936343435e-298
UQCR11	1.31179096145025e-301	-0.459566968037745	0.388	0.599	3.40291693309809e-297
PDCD5	1.21563774621144e-300	-0.477935242761523	0.393	0.602	3.15348587744711e-296
SEM1	2.09296865357813e-297	-0.507070269048105	0.615	0.747	5.42936998424702e-293
UBL5	2.58629734769656e-297	-0.446116517489418	0.542	0.714	6.70911394965966e-293
RPL19	3.46998936728779e-296	0.352692496828246	0.901	0.901	9.00149941768126e-292
ARHGDIB	1.22783270784114e-295	-0.357028514832394	0.088	0.275	3.18512082741071e-291
ARF4	2.85660603866858e-295	0.550556190181727	0.607	0.425	7.41032172491016e-291
TXNDC17	7.75551732927526e-294	-0.465366959031179	0.387	0.593	2.01185875038729e-289
COX5B	2.58682168746428e-292	-0.445848845876624	0.694	0.818	6.71047413945108e-288
NDUFB4	3.40540194760535e-291	-0.488018846314979	0.494	0.68	8.83395319228304e-287
SMIM26	9.3008858984579e-289	-0.458161443267239	0.27	0.487	2.41274281091896e-284
SDR16C5	1.33766401201075e-287	0.368529358234592	0.192	0.023	3.47003421355708e-283
NKD1	2.73211602638961e-287	-0.323250591737701	0.005	0.108	7.08738218405729e-283
RPL3	2.9869237616011e-287	0.422286993893498	0.858	0.843	7.74837892996942e-283
CRIP2	1.79349866539262e-286	0.359227946721958	0.158	0.006	4.652514887895e-282
HEPACAM2	8.30647347708338e-286	0.475313201532706	0.177	0.016	2.1547822846902e-281
FAM177B	1.48631804393657e-284	0.45302630175189	0.161	0.008	3.85565763777586e-280
TSC22D1	5.42065142251269e-284	-0.465983616153007	0.511	0.706	1.40617118551402e-279
FRZB	9.94529981124766e-283	0.384043120718489	0.162	0.009	2.57991022403576e-278
RPL37A	1.69273604090879e-282	-0.322426169941177	0.906	0.953	4.39112656372148e-278
CAB39L	1.43688927877604e-280	-0.340418022144324	0.02	0.144	3.72743447807292e-276
EIF4G2	1.53685702135782e-280	-0.40516644733359	0.643	0.787	3.98676079910431e-276
DNAJC10	4.96058528219461e-280	0.539947037837713	0.569	0.376	1.2868254280541e-275
NOL8	2.06391063128519e-277	-0.419273115627134	0.342	0.57	5.3539905686169e-273
ABLIM1	3.09139178245803e-277	0.512293906744798	0.5	0.288	8.01937942287438e-273
MIA3	1.51352042532799e-275	0.581807953317181	0.49	0.278	3.92622333534333e-271
PPIA	1.87090366328376e-275	-0.393625944591251	0.787	0.872	4.85331119292439e-271
SLC28A2	2.18859714799763e-275	0.391410500196209	0.168	0.014	5.67743986162064e-271
ASPH	3.297057051946e-275	0.507179439899758	0.679	0.517	8.55289569845312e-271
FAM177A1	1.18901430472907e-274	0.460472925554242	0.467	0.255	3.08442200789768e-270
ATP5PD	3.38525641172447e-274	-0.440441835350069	0.505	0.694	8.78169365765444e-270
ELOB	5.26063049207468e-273	-0.420282359687601	0.689	0.818	1.36466015594909e-268
SEC16A	1.74440520589589e-272	0.53068050783993	0.34	0.137	4.52516154461454e-268
ELF3	8.09915724297838e-272	0.384227731621004	0.837	0.701	2.10100238040102e-267
NUPR1	1.21596600807735e-271	-0.521821250534974	0.097	0.273	3.15433742155345e-267
C8orf59	2.18242749127904e-271	-0.471761871294002	0.437	0.626	5.66143515512695e-267
RAB27A	2.41234752549007e-271	0.438647305669019	0.225	0.049	6.25787071587378e-267
CHCHD2	1.15216404176893e-270	-0.449378995867855	0.637	0.764	2.98882874075279e-266
PSMA7	3.78763186106437e-270	-0.673891610785787	0.732	0.825	9.82549581078707e-266
IER5	4.85545948167027e-270	0.527245984945261	0.378	0.169	1.25955474414009e-265
PLXDC2	8.32913765705919e-269	0.32027468249253	0.159	0.01	2.16066159961772e-264
C12orf45	2.23586137410838e-268	-0.365815936786841	0.129	0.321	5.80004799057454e-264
UNC13B	9.56122207406499e-268	0.498473756570404	0.284	0.09	2.4802766182332e-263
ATF3	5.28032395464625e-267	0.582336769046694	0.456	0.239	1.36976883707478e-262
PLS3	2.69637847824305e-264	-0.34901091587116	0.138	0.333	6.9946754104103e-260
IL2RG	1.2283575479213e-263	-0.270152041439333	0.05	0.2	3.18648231506266e-259
RPL22L1	4.45184218393416e-263	-0.39630368558417	0.192	0.398	1.15485238093436e-258
TCN1	8.19868774209199e-262	0.749955100423252	0.157	0.012	2.12682158717608e-257
RPL9	2.65588711107557e-261	0.328463134630851	0.888	0.867	6.88963675484114e-257
GPRIN3	9.62225985879964e-261	0.443377363252549	0.336	0.133	2.49611042997121e-256
RPL35A	1.99781045657989e-260	-0.36478440070002	0.868	0.917	5.1825201054139e-256
KLK1	4.52120016106617e-260	0.503458965174956	0.288	0.099	1.17284453378218e-255
RPSA	1.10180726542711e-258	0.394314308617604	0.782	0.693	2.85819822724447e-254
CANT1	8.52596848570946e-258	0.451130864831369	0.321	0.125	2.21172148487789e-253
AREG	4.9101832299384e-257	-0.5701011186157	0.143	0.333	1.27375063167832e-252
GCC2	5.93241644863088e-257	0.474309539663902	0.718	0.549	1.53892815093934e-252
COX6B1	2.38679672432523e-256	-0.393158725128419	0.72	0.837	6.19158938257208e-252
EBLN3P	1.68960225593343e-255	0.492517544600752	0.401	0.198	4.38299721211691e-251
TSPAN13	3.57373876929214e-255	0.522629599765404	0.533	0.346	9.27063574142074e-251
RPS15A	3.87149773904609e-255	-0.375212285760142	0.735	0.841	1.00430522848595e-250
ERN2	7.12340632227415e-255	0.443449285174617	0.282	0.092	1.84788283406114e-250
IFITM2	9.33525190536227e-255	-0.477086458166853	0.226	0.428	2.42165769677003e-250
PDHA1	1.465991863578e-254	-0.388999819210009	0.211	0.414	3.8029294933077e-250
DDX18	3.04214672042219e-254	-0.407701071292956	0.357	0.572	7.89163280744721e-250
SNRPB	5.14710613329396e-253	-0.430130243257598	0.356	0.551	1.33521080203778e-248
AC122685.1	7.73337295308741e-253	0.414236003079042	0.129	0	2.00611427776041e-248
CMIP	2.16456396978275e-251	0.518069869576923	0.375	0.178	5.61509539401342e-247
ACTB	3.53735724980724e-251	-0.367925101058421	0.931	0.961	9.17625844172495e-247
PFDN4	1.03898908984017e-250	-0.39924299877906	0.245	0.448	2.69524159795439e-246
RPS10	1.52761166560972e-250	-0.37049444692356	0.294	0.506	3.96277742175819e-246
FMOD	2.52727318303909e-250	0.350178786983626	0.162	0.017	6.5559993641217e-246
SOX4	7.06970806929769e-250	-0.560526633916926	0.588	0.775	1.83395297025651e-245
PSMA1	7.85593335928754e-250	-0.390367344470936	0.255	0.456	2.03790767273278e-245
IGHG1	8.24801785497044e-250	-0.267718213835522	0.048	0.193	2.13961831175788e-245
ELOC	9.27212702076957e-249	-0.440223926793051	0.335	0.531	2.40528247045784e-244
ANO1	2.28030153362454e-248	0.373730568676637	0.184	0.03	5.91533020837543e-244
GPX2	1.61781551306719e-247	0.459095310653706	0.842	0.766	4.19677522244761e-243
CMBL	2.91337151858389e-247	0.468863782328037	0.384	0.185	7.55757705635847e-243
CTSS	4.75980572783714e-247	-0.4135652027849	0.425	0.628	1.23474120385823e-242
SAT1	6.76675517028445e-247	-0.44399923002414	0.729	0.854	1.75536395872349e-242
HMGB1	4.62055806923454e-245	-0.519489999098242	0.811	0.892	1.19861896874013e-240
YWHAB	1.40072822716973e-243	-0.369749487028572	0.699	0.804	3.63362909410101e-239
EZR	1.59964159935709e-242	0.464819261433875	0.665	0.492	4.14963027289223e-238
RHOA	6.05039148846342e-242	0.392184805189255	0.704	0.562	1.5695320560223e-237
C10orf99	7.49787793520722e-242	-0.355195975383036	0.101	0.273	1.94502451517211e-237
SSR4	1.53804708709842e-241	-0.366158862829983	0.52	0.711	3.989847948642e-237
GTF2F2	2.30087676043635e-241	-0.340020112173628	0.19	0.391	5.96870440424794e-237
RPL32	7.81758893416516e-241	-0.276807372983623	0.926	0.968	2.02796074541178e-236
DAB2	1.00848339256756e-240	-0.274556651339501	0.061	0.211	2.6161067686595e-236
TRIP11	1.01040703459492e-239	0.46332419379565	0.417	0.214	2.62109688844268e-235
RPL10	1.19839417844331e-239	-0.368381614180278	0.821	0.896	3.1087543382998e-235
CALM1	1.48543397700305e-239	0.479193446933299	0.753	0.66	3.85336427974362e-235
ZFP36L2	2.13521572997798e-239	0.452839917093426	0.663	0.503	5.53896312513589e-235
EDF1	2.41419785940749e-239	0.470400837389217	0.631	0.475	6.26267066708897e-235
PGRMC1	2.26739344121802e-237	-0.38498967133808	0.283	0.489	5.88184532586367e-233
FLII	3.40502815230259e-237	-0.294581867450354	0.126	0.31	8.83298352988815e-233
CELF2	1.63856427949276e-235	0.382432830854895	0.289	0.103	4.25059959743217e-231
NEU1	1.95250348702861e-235	-0.266889927022225	0.085	0.25	5.06498929570092e-231
MSL1	7.76534318554948e-234	0.497263238453745	0.41	0.222	2.01440767576339e-229
KDELR3	1.02854427162039e-233	0.361217517025587	0.27	0.093	2.66814669501045e-229
SERPINB6	5.53295409930141e-233	0.43326215795869	0.484	0.289	1.43530362289978e-228
RCN1	5.68494717847357e-232	-0.315035573837346	0.112	0.282	1.47473214756783e-227
GSDMB	7.6284490532872e-232	0.349772757874086	0.231	0.062	1.97889596891323e-227
NDUFS5	4.69636764882957e-230	-0.393699436495482	0.515	0.681	1.21828473178288e-225
PPARG	5.03574694054393e-230	-0.321363091564386	0.112	0.283	1.3063231138465e-225
COX6A1	9.49495905403238e-230	-0.54469121696864	0.69	0.779	2.46308732820654e-225
PTMA	2.78272548268018e-229	0.390589668050962	0.972	0.963	7.21866817462066e-225
CSTB	7.68678871543211e-229	-0.463717765283757	0.522	0.685	1.99402986067024e-224
RPS7	1.76616512117617e-228	-0.339806277752992	0.837	0.896	4.58160894084311e-224
SPTLC2	2.52470667415012e-228	0.390685961472306	0.316	0.131	6.54934158341282e-224
LRRC26	3.22711520570223e-227	0.276134457753248	0.13	0.006	8.37145955511216e-223
COMMD6	6.83147689353082e-227	-0.50406970311486	0.501	0.653	1.77215342095083e-222
CSKMT	1.64385239682827e-226	-0.305309229203053	0.163	0.357	4.2643175026122e-222
VAV3	1.56926533656544e-225	-0.455099935341356	0.123	0.289	4.0708312095844e-221
RAP1GAP	3.93944637200714e-225	0.310800958759414	0.158	0.021	1.02193178336237e-220
PLEKHA5	4.64833292142399e-225	-0.343612424465329	0.114	0.283	1.2058240431466e-220
ATOH1	4.81195770530642e-225	0.310108101800498	0.16	0.021	1.24826994833354e-220
PSMA2	8.86617276187308e-224	-0.339523765506656	0.217	0.41	2.29997387615749e-219
TSPAN1	1.83789203816405e-223	0.378956235444588	0.553	0.353	4.76767573620137e-219
TTC3	4.09968832790977e-223	0.452252306654137	0.632	0.46	1.06350014914307e-218
CEACAM1	4.31938031556329e-223	-0.629605893628268	0.179	0.364	1.12049044766027e-218
GNPNAT1	4.43168121167214e-223	0.432149107110637	0.407	0.221	1.14962242311987e-218
CA2	1.83073937923296e-220	-0.46042597649281	0.037	0.156	4.74912102366821e-216
ZFP36L1	1.96495478090411e-219	0.466814893290201	0.576	0.401	5.09728919714334e-215
CTSH	1.39114769518049e-218	-0.275984546269329	0.082	0.234	3.60877623606771e-214
LAMP2	2.28801628509361e-218	-0.328916477729885	0.198	0.389	5.93534304516132e-214
FKBP1A	4.06362768294976e-218	-0.370643050512253	0.24	0.425	1.054145657234e-213
CXCL14	9.91407834201535e-218	-0.508367474848258	0.041	0.165	2.5718110627022e-213
MIEN1	2.64732937152691e-217	0.584437431626798	0.456	0.295	6.86743712267795e-213
ATP5MC3	5.33222929395988e-217	-0.378111510960603	0.589	0.738	1.38323360114613e-212
STIM2	2.89212612957867e-216	0.384480543418415	0.251	0.084	7.50246439274002e-212
SLC39A10	4.43900553020287e-216	-0.326840812477021	0.121	0.289	1.15152242458993e-211
PARD6G-AS1	1.65332611300997e-215	0.346390091563282	0.173	0.032	4.28889326975916e-211
FOSB	4.38464062431852e-215	0.539852039012522	0.344	0.161	1.13741962435447e-210
ATP5MD	7.94696935003933e-215	-0.429917273452504	0.649	0.764	2.0615233190937e-210
CREB3	3.0304415911706e-214	0.426786627565302	0.272	0.104	7.86126853165566e-210
SMARCA2	2.02508729437664e-213	0.435190957158933	0.391	0.202	5.25327895034243e-209
FTX	1.00755912226555e-212	-0.322503552433413	0.059	0.196	2.61370911906906e-208
MTSS1	3.69776794639086e-212	0.285005559493876	0.169	0.03	9.59237982973252e-208
ATP6V1F	1.13457994548544e-211	-0.341090336680748	0.217	0.402	2.94321383658379e-207
ATP1B3	1.33745151973507e-210	-0.36899739212959	0.288	0.482	3.46948298734474e-206
EIF3M	1.9217889356966e-210	-0.37585514665709	0.344	0.526	4.98531267809054e-206
C11orf58	3.60952746367139e-210	-0.40421929804712	0.414	0.594	9.36347519350994e-206
UCHL3	9.01541945209666e-210	-0.391980946028927	0.188	0.366	2.3386899600684e-205
RPS13	3.38554496573502e-209	-0.462091471418015	0.803	0.867	8.78244219561323e-205
PRDX2	4.21639745373877e-209	-0.429163630908731	0.417	0.591	1.09377566347437e-204
TIMM10	2.08197630619214e-208	-0.294383363279571	0.101	0.255	5.40085473589303e-204
TOX	5.18569115791402e-208	0.272928892081808	0.144	0.018	1.34522014327448e-203
CEACAM6	1.91188181334895e-207	0.308773353393229	0.874	0.755	4.95961261200851e-203
CALB1	3.0594996159702e-207	0.304735052309948	0.108	0	7.93664795378829e-203
SOX6	5.21530725792824e-207	-0.310972147417183	0.013	0.105	1.35290285577916e-202
CLDN1	6.143592828265e-207	-0.283722789019957	0.092	0.244	1.59370941558022e-202
FGFBP3	3.86578437280691e-206	0.300215908360829	0.124	0.008	1.00282312414984e-201
PRDX6	1.15730069934178e-205	-0.357086286056516	0.317	0.509	3.00215374416251e-201
ATP5F1E	3.19288858885103e-205	-0.303766245389951	0.789	0.878	8.28267228833845e-201
RTN4	6.93696073645473e-205	-0.415004590430411	0.372	0.557	1.79951698464372e-200
NFE2L3	2.74081776021382e-204	-0.295003580578477	0.115	0.275	7.10995535177067e-200
TMSB4X	3.29125498542622e-204	-0.354348709074643	0.96	0.986	8.53784455769415e-200
KRT10	6.76599636503623e-204	0.645511687947441	0.42	0.268	1.75516711705405e-199
CNIH4	3.24219435002622e-203	-0.390447517579172	0.263	0.445	8.41057636340303e-199
CD164	1.51775713379757e-201	0.378256023360921	0.708	0.586	3.93721378078428e-197
RPL27A	3.53221027075322e-201	-0.301069829682053	0.886	0.937	9.16290666336094e-197
TTC39B	8.14031416473411e-201	0.445664011640031	0.32	0.149	2.11167889747368e-196
CASC3	1.45660102837491e-199	0.361553307442139	0.256	0.095	3.77856872770736e-195
DYNLRB1	1.67483553760194e-199	-0.336785116471083	0.274	0.461	4.34469086809319e-195
CA9	1.98819919492089e-199	0.416383376266766	0.135	0.016	5.15758753154428e-195
EMP1	2.20045482583118e-199	-0.551595434628469	0.069	0.203	5.70819986368866e-195
NME1	1.51100179269654e-198	-0.387206634278668	0.292	0.471	3.91968975043409e-194
MSLN	3.22290741344105e-198	0.273541028774425	0.135	0.015	8.36054412120742e-194
UQCRQ	3.93885388277064e-198	-0.416025309919011	0.673	0.789	1.02177808572953e-193
LIPH	1.05589647875627e-197	0.441868192525652	0.342	0.163	2.73910105554164e-193
FAM114A1	1.85422070294651e-197	0.353438905749744	0.257	0.095	4.81003392551355e-193
SLFN5	4.0228475861645e-197	0.328202391035123	0.166	0.034	1.04356689232693e-192
SNHG9	2.45927801217102e-196	-0.287362797627513	0.111	0.268	6.37961309137285e-192
RPS12	1.84893126493108e-194	0.31233763849362	0.928	0.9	4.79631259435772e-190
YWHAE	5.30876169192262e-194	-0.329016451383883	0.574	0.721	1.37714587050165e-189
RGCC	1.16357040407346e-193	0.271007975363759	0.163	0.032	3.01841798520696e-189
MGST3	1.53874387456928e-193	-0.388954768655027	0.392	0.568	3.99165548502018e-189
MLLT3	1.69498818473646e-193	0.439715642401598	0.4	0.224	4.39696885002485e-189
GNAS	9.29416659111223e-193	-0.274063818048153	0.646	0.832	2.41099975540042e-188
IFI16	3.31424109954445e-192	0.385861481623429	0.316	0.144	8.59747283632825e-188
GTF3A	5.97371986797943e-192	-0.355877069155016	0.298	0.483	1.54964267095254e-187
GSN	1.78333503907784e-191	0.440264108521519	0.362	0.184	4.62614942487183e-187
RPS2	1.99932094536376e-191	0.316949341117156	0.908	0.928	5.18643846436812e-187
SCFD1	2.3451771361034e-191	0.388769448874929	0.435	0.26	6.08362400876584e-187
MRPS18C	1.1826431521686e-190	-0.332840685242195	0.177	0.345	3.06789460104057e-186
SNAPC3	2.08952833006638e-190	0.369703185624891	0.294	0.127	5.4204454410252e-186
HSPA6	2.70694778914485e-190	0.640682950962267	0.231	0.082	7.02209325982065e-186
DYRK2	1.44250354427071e-189	0.370859704860133	0.327	0.156	3.74199844419264e-185
MTCH2	2.48096257578411e-189	-0.340393498505154	0.235	0.41	6.43586501784157e-185
SATB2	4.4553278275319e-189	-0.273486635776973	0.104	0.255	1.15575659174005e-184
CPNE1	9.27179687984328e-189	-0.272904249333551	0.151	0.317	2.40519682860015e-184
PLOD2	8.54183357992784e-188	-0.270767790991072	0.057	0.184	2.21583704896908e-183
SRSF5	2.26099842460314e-187	0.38364855363213	0.553	0.391	5.86525601326299e-183
PIN4	2.75462942105341e-187	-0.321684829112933	0.188	0.36	7.14578418115465e-183
PRR15	9.90993601519692e-187	-0.264779107576109	0.086	0.227	2.57073650170223e-182
TCEAL9	1.23833711678343e-186	-0.362091084775393	0.253	0.432	3.21237031464789e-182
FRYL	1.76965779034303e-185	0.436310697584259	0.515	0.336	4.59066927392885e-181
RANBP2	2.64251665057441e-185	0.557561820557254	0.499	0.354	6.85495244325509e-181
GOLGB1	2.84227690566711e-185	0.363147123345797	0.752	0.622	7.37315052099104e-181
CAPN9	6.19215253756441e-185	0.263390253382886	0.124	0.013	1.60630628976958e-180
LEPROTL1	7.47035211667912e-185	-0.250037936065579	0.08	0.215	1.93788404258773e-180
PAPOLA	8.4344672938633e-185	0.352759637164099	0.647	0.507	2.18798516070108e-180
RPLP2	1.46260997283832e-184	-0.306735485631964	0.847	0.914	3.79415653053989e-180
POLR1D	1.48589027658649e-184	-0.354454815243301	0.393	0.561	3.85454796649302e-180
NEDD9	2.3217439701047e-184	0.349212406209871	0.288	0.125	6.02283603284861e-180
NFKBIA	9.01790711614002e-184	0.517943401225088	0.491	0.327	2.33933528499788e-179
CAMK2D	2.27704545128833e-183	0.348764567345308	0.294	0.13	5.90688360518707e-179
PRSS23	2.28300024009075e-183	-0.262390175731884	0.06	0.184	5.92233092281942e-179
RPL7	4.43773939368836e-183	-0.36350270161628	0.891	0.922	1.1511939761167e-178
NUDT4	8.90800788848947e-183	-0.323785786626298	0.234	0.417	2.31082632635305e-178
YBX1	1.11918267656289e-182	0.347659419698359	0.753	0.663	2.90327178127179e-178
SERF2	2.13761558397317e-182	0.292301977786427	0.879	0.835	5.5451885863848e-178
FBXO34	2.15583239448767e-182	0.348630377577028	0.316	0.149	5.59244481454046e-178
NDUFB3	5.93733833384608e-182	-0.390068750051607	0.453	0.612	1.54020493718301e-177
SSBP1	4.41713418481759e-181	-0.380480510081508	0.464	0.61	1.14584877888353e-176
SUPT4H1	5.9583443002738e-181	-0.290720038650176	0.121	0.272	1.54565409493403e-176
CD81	4.92146909264964e-180	-0.304129004233192	0.162	0.324	1.27667829732424e-175
JPT1	5.38572577576681e-180	-0.332560484522162	0.261	0.434	1.39711112349167e-175
HINT1	6.67649396151238e-180	-0.357479854066866	0.616	0.737	1.73194929855593e-175
PIK3C2A	8.28577545542293e-180	-0.280620505862831	0.158	0.325	2.14941301089126e-175
VNN1	7.68896266892078e-179	0.421965218695561	0.115	0.011	1.99459380594474e-174
SAP18	1.88922556096369e-178	-0.354554021168342	0.573	0.709	4.90084002769591e-174
TESC	4.45356262241659e-178	-0.264434874917827	0.074	0.204	1.15529867988109e-173
ACTN1	1.10885400639685e-176	0.357811794244943	0.352	0.187	2.87647817799406e-172
PALLD	2.16498770225953e-176	0.312750865173194	0.227	0.081	5.61619459843145e-172
RPL6	3.03407787111393e-176	-0.26703826298558	0.856	0.9	7.87070140545664e-172
ERGIC1	3.15942050313241e-176	0.366014174823912	0.359	0.192	8.19585272717579e-172
LPAR6	2.69748814884871e-175	-0.253467470279999	0.079	0.212	6.99755400692845e-171
S100A10	2.71861842184384e-175	-0.331126209549144	0.874	0.929	7.0523680481051e-171
BTG2	2.91486868061411e-175	0.426418352445851	0.419	0.249	7.56146084438107e-171
AK3	9.04513542959642e-175	0.36004990705284	0.427	0.255	2.34639858179161e-170
PPP2R5C	1.05638619857396e-174	0.379809430240876	0.387	0.224	2.74037143772071e-170
HLA-E	1.16896865771156e-174	0.392745722909985	0.557	0.397	3.03242159496956e-170
UQCRB	1.22706791141348e-174	-0.346758041818021	0.652	0.763	3.18313686899771e-170
NAA20	2.36934335977978e-174	-0.314577552368156	0.24	0.41	6.14631360960473e-170
SELENOP	3.06890036440353e-174	-0.40580094590812	0.367	0.545	7.96103443529919e-170
PGK1	3.66278343405058e-174	-0.27415843377984	0.456	0.633	9.5016265062706e-170
SLC50A1	1.19774803603107e-173	0.371879818454412	0.317	0.159	3.10707818026819e-169
UFC1	2.32950019777525e-173	-0.308686117355052	0.278	0.455	6.04295646304877e-169
PDLIM5	4.94154401388704e-173	0.470884034398505	0.393	0.239	1.28188593264244e-168
ESF1	1.3271280583252e-172	-0.293695829621306	0.248	0.428	3.4427028961014e-168
ESD	1.62618306329733e-171	-0.335379259021121	0.295	0.466	4.2184814844996e-167
FOXA3	1.40731636938401e-170	0.306641127660125	0.188	0.056	3.65071939381907e-166
MATN2	1.49212782330051e-169	0.275502355409203	0.162	0.039	3.87072878642385e-165
EMB	9.89691080753053e-169	0.273773788376257	0.218	0.076	2.56735763258149e-164
CMAS	1.12234710364197e-168	-0.516537991898914	0.321	0.485	2.91148062155764e-164
NDUFA12	6.11400889820634e-167	-0.380661875717982	0.45	0.6	1.58603504828371e-162
MYL12A	1.38879893310795e-166	-0.35652915105907	0.564	0.697	3.60268331237533e-162
NDUFA3	2.99674806305157e-166	-0.340211883690068	0.438	0.595	7.77386415036208e-162
SNRPF	3.13061120267382e-165	-0.360576558785751	0.415	0.57	8.12111852085615e-161
AKR7A3	5.19727438408711e-165	0.284207599990054	0.209	0.072	1.34822494797604e-160
ARHGAP32	7.30661620318027e-165	0.3436306329817	0.282	0.129	1.89540930926699e-160
FAM213A	8.07742299951266e-165	-0.267744618991169	0.117	0.259	2.09536430030358e-160
ATP5MF	1.55108418881204e-164	-0.412605842035945	0.678	0.782	4.02366749419732e-160
MRPL14	1.77988236497812e-164	-0.31818426098328	0.262	0.424	4.61719284298973e-160
RAN	1.87277804174958e-164	-0.39510339707705	0.585	0.693	4.85817351810258e-160
LGALS1	6.33589257584678e-164	-0.287011072554635	0.064	0.183	1.64359389310041e-159
RFK	1.93153808660481e-163	-0.272868658714374	0.117	0.258	5.01060295046153e-159
NDUFB2	3.18133762259068e-163	-0.366706491281271	0.605	0.729	8.25270792676247e-159
NACA	6.28357831290724e-163	-0.272443456264488	0.809	0.874	1.63002305015127e-158
LRP10	3.51245125556126e-162	0.366230904164878	0.381	0.218	9.11164980205147e-158
ERBB2	4.27750392269821e-162	0.335514382941577	0.288	0.135	1.10962729258714e-157
SNRPG	6.63226034389613e-162	-0.420961357679752	0.526	0.646	1.7204746558101e-157
TMEM141	1.42620961941428e-161	0.423223438668874	0.555	0.416	3.69973037372259e-157
CLDND1	4.54200192193753e-161	0.329408294871262	0.299	0.148	1.17824071856981e-156
AHNAK	2.01505556149916e-160	0.37413416869819	0.64	0.474	5.22725563208498e-156
DEPP1	2.15037609283577e-160	0.360185703905876	0.21	0.074	5.57829062242526e-156
STXBP1	3.04160124182395e-160	0.251137601400387	0.168	0.045	7.8902177814155e-156
ATP2C2	3.56003102740024e-160	0.362577586507949	0.259	0.114	9.23507648817896e-156
GPR160	7.12712076018776e-160	-0.333258259008104	0.278	0.444	1.84884639640031e-155
PTGER4	3.61840641313542e-159	0.265563398806662	0.183	0.056	9.38650807631458e-155
GPX4	1.88865210930596e-158	-0.289056806396074	0.25	0.421	4.8993524367506e-154
LSM8	2.00602212096886e-157	-0.289735185372503	0.242	0.407	5.20382198400531e-153
NDUFB11	1.86893328508336e-156	-0.315528651278625	0.309	0.472	4.84819983483475e-152
FERMT1	1.91626697250648e-156	-0.343199342579327	0.255	0.417	4.97098815337907e-152
SLC44A4	7.27690181553658e-156	0.349655327111711	0.564	0.401	1.88770109996835e-151
ANKRD36C	1.09293929253898e-155	0.753967795189365	0.369	0.21	2.83519381877536e-151
NUCB2	1.56316648402821e-155	0.353868000808104	0.317	0.164	4.05501017621759e-151
GLRX5	5.16008950417877e-155	0.281213838100195	0.239	0.1	1.33857881827902e-150
SEPT7	1.89095618009405e-154	-0.307175884535041	0.477	0.635	4.90532942678197e-150
SDHA	2.13779987805545e-154	0.356407752759007	0.327	0.178	5.54566666366363e-150
SIPA1L2	3.58715074708496e-154	0.314094761409694	0.161	0.044	9.3054277530131e-150
GOLGA5	1.38731073388742e-153	0.307164190265121	0.282	0.135	3.59882277477736e-149
S100A14	1.95649389698774e-153	0.336017998176628	0.488	0.324	5.07534081817589e-149
WASF2	3.63601480157977e-153	0.33638238859463	0.414	0.256	9.43218599677808e-149
RNASE1	3.98056743086513e-153	0.437693972488648	0.328	0.182	1.03259899724072e-148
CDK4	1.38377834734941e-152	-0.275370706783758	0.149	0.293	3.5896594108591e-148
GALNT5	2.83666380609206e-152	0.348241941211815	0.369	0.21	7.35858957938341e-148
DAAM1	2.96736282212352e-152	0.326526701729178	0.274	0.127	7.69763589687062e-148
RSRP1	3.76182983338664e-152	0.344080037324315	0.453	0.289	9.75856277078829e-148
ABRACL	7.89878512024802e-152	-0.308615316091788	0.262	0.42	2.04902384804354e-147
SEMA3C	1.87284101221838e-151	-0.345724784827904	0.211	0.368	4.8583368697957e-147
TMEM165	1.9683719203696e-151	0.30176044813474	0.318	0.166	5.10615359863079e-147
NPIPB15	2.76645390156713e-151	0.331732408334166	0.181	0.058	7.17645806605529e-147
ATP5F1D	7.78521841840354e-150	-0.300701471159674	0.246	0.408	2.01956350991806e-145
IER2	1.15891986630145e-149	0.411882089644233	0.485	0.341	3.0063540251726e-145
ATRX	3.84925679775193e-149	-0.315765496498335	0.362	0.537	9.98535705904829e-145
RPL22	6.50504811136943e-149	0.280764713770066	0.742	0.664	1.68747453057034e-144
MAP7	8.50348276046841e-149	0.334150809328375	0.476	0.323	2.20588846289311e-144
SRRM1	2.57433359991792e-148	0.320382012026337	0.653	0.533	6.67807879154707e-144
COX20	4.10392161183516e-148	-0.323006589198168	0.374	0.537	1.06459830532616e-143
C6orf48	5.35651925524882e-148	-0.302808943321062	0.214	0.366	1.3895346600041e-143
PSMB6	1.99521579507339e-147	-0.336944653655268	0.303	0.455	5.17578929399989e-143
PSMB7	5.87885799785728e-147	-0.297913618576969	0.355	0.52	1.52503455322416e-142
ARFGAP3	9.11132577382161e-147	0.308118810367541	0.252	0.113	2.36356901898707e-142
TM4SF1	2.25314215803819e-146	-0.417206694313482	0.218	0.373	5.84487607216686e-142
TACSTD2	3.32362660885753e-146	0.400187792190576	0.18	0.058	8.62181978603731e-142
TMEM123	2.05163890428374e-145	0.349750123539969	0.643	0.527	5.32215648160245e-141
SINHCAF	2.77785072249338e-145	-0.481836286488922	0.248	0.396	7.20602255922007e-141
TCEA3	3.80490030500419e-145	0.299271292064991	0.321	0.167	9.87029188121138e-141
CLMN	4.42560735914111e-145	0.334056065489387	0.215	0.086	1.14804680503479e-140
CCL20	6.13762232537578e-145	-1.09918367298297	0.3	0.445	1.59216060742573e-140
EIF6	8.00204966936375e-145	-0.333383534162723	0.355	0.5	2.07581170472965e-140
EMP2	8.52279082470215e-145	0.353047330138043	0.443	0.296	2.21089716783599e-140
MRPL32	1.34064873058257e-144	-0.290871707675974	0.289	0.447	3.47777687200424e-140
RPS28	1.50280378100047e-144	-0.284851003827128	0.714	0.809	3.89842328829331e-140
MAP3K5	3.3292791296152e-144	0.315457810287214	0.225	0.095	8.63648299013479e-140
HNRNPD	1.25592791250473e-143	-0.321793086661082	0.538	0.664	3.25800259782853e-139
PPP2R5E	1.47233521589087e-143	0.311271041615609	0.309	0.165	3.8193847835425e-139
SUCLA2	7.39887054299568e-143	-0.385113766447081	0.214	0.358	1.91934100755851e-138
WIPF2	7.43545478605334e-143	0.276182992599263	0.225	0.094	1.9288313260501e-138
NONO	8.56554807875008e-143	-0.28072980121718	0.288	0.45	2.22198882710856e-138
MPC2	1.04999347266397e-142	-0.449631039893274	0.429	0.56	2.72378806743761e-138
GCNT3	2.97289308891252e-142	0.322824190266337	0.249	0.111	7.71198196194797e-138
SEPHS2	4.15629601392451e-142	-0.27946502457771	0.169	0.313	1.07818474897216e-137
DAP	1.57228886728582e-141	0.330655686255596	0.345	0.199	4.07867455062614e-137
CCNK	3.31440773510427e-141	0.318280770994803	0.354	0.207	8.597905105634e-137
H2AFJ	2.72939367763311e-140	-0.265144886228279	0.224	0.379	7.08032013914806e-136
MRPL57	4.83288849662547e-140	-0.326621199677428	0.385	0.537	1.25369960490961e-135
PSMB4	7.08895669295329e-140	-0.270079638827195	0.332	0.493	1.83894625571901e-135
TDP2	1.40330623190426e-139	-0.325754103150176	0.243	0.398	3.64031669618283e-135
CD24	1.66093578977634e-139	-0.373546025910244	0.682	0.775	4.3086335322588e-135
HSPA1B	2.27450593147633e-139	0.298992890541824	0.617	0.487	5.90029583684274e-135
FAM107B	2.29416754436068e-139	0.275619721380519	0.202	0.077	5.95130002682605e-135
XRN2	4.00943158674704e-139	-0.265758880170373	0.284	0.441	1.04008664791805e-134
GOLGA4	6.75333622110256e-139	0.385419263837609	0.667	0.539	1.75188294911622e-134
TRABD2A	1.02341526373725e-138	-0.254765281706154	0.206	0.362	2.65484153566079e-134
SNX6	1.53868654803675e-138	0.367738482225443	0.381	0.24	3.99150677426214e-134
CASC4	2.11200312235088e-138	0.33409064491563	0.402	0.255	5.47874729969041e-134
AC124798.1	3.37409951968605e-138	-0.258205704579004	0.072	0.18	8.75275156401759e-134
RPS26	3.95833416847729e-138	-0.349125689763292	0.812	0.873	1.02683146664469e-133
CAPZA2	5.65765483632406e-138	-0.302350191045388	0.391	0.543	1.46765224109083e-133
CENPU	6.82778324110342e-138	0.335338191433262	0.224	0.097	1.77119525057464e-133
ACAA2	8.40117019675071e-138	-0.266083499031979	0.186	0.332	2.1793475607391e-133
MACC1	2.18836878900603e-137	-0.274650991071712	0.197	0.35	5.67684747556053e-133
SMIM4	6.03618422267487e-137	-0.250873532938443	0.131	0.262	1.56584654920409e-132
RPL30	7.11726504247476e-137	-0.259051477914044	0.875	0.914	1.84628972466838e-132
NDUFA8	1.03869351194581e-136	-0.281827139323362	0.244	0.396	2.69447483933863e-132
MT-TP	2.87011174129484e-136	0.370605637222552	0.307	0.168	7.44535686809295e-132
GALNT12	3.11773296038587e-136	0.285544071785188	0.251	0.117	8.08771107253699e-132
MUC12	4.30214922058689e-136	0.414238897818926	0.401	0.26	1.11602052931245e-131
ARPC3	5.13482225067883e-136	-0.27469265244472	0.62	0.732	1.33202424004859e-131
HECTD1	6.82720051437497e-135	0.339472853023237	0.39	0.241	1.77104408543401e-130
TSPAN3	1.00656177601335e-134	0.325745807108656	0.593	0.47	2.61112190315624e-130
NIPBL	3.62333387132778e-134	0.396943148363556	0.485	0.348	9.39929039561138e-130
FUT8	1.67576179613881e-133	0.250174122112256	0.181	0.065	4.34709367536368e-129
TMEM176A	1.69472922483362e-133	-0.292406692659552	0.28	0.436	4.39629708214089e-129
EGLN3	2.67694572702809e-133	0.26579140278107	0.187	0.067	6.94426491048356e-129
C1orf21	3.00787914447205e-133	0.322660577008044	0.318	0.178	7.80273928867495e-129
UQCRH	1.07431979702393e-132	-0.334519795599281	0.67	0.765	2.78689298545977e-128
NET1	1.29727878122574e-130	0.322382541433677	0.487	0.345	3.3652708863777e-126
TALDO1	3.70440395914811e-130	-0.255034546477899	0.274	0.426	9.60959431042612e-126
CSNK2A1	4.52085979846221e-130	-0.250669556737045	0.253	0.408	1.17275624031908e-125
PRKACB	6.11932574152093e-130	0.275504027872913	0.32	0.174	1.58741429060794e-125
MRPL33	1.09381781626254e-129	-0.306890930008634	0.333	0.478	2.83747279716665e-125
TRIM24	1.21383387210993e-128	-0.268897557687484	0.159	0.294	3.14880644764037e-124
GPRC5A	3.52462262663447e-128	-0.382446750557895	0.33	0.485	9.14322355575248e-124
CMPK1	4.31313750874078e-128	0.297045628774898	0.561	0.422	1.11887100114245e-123
EIF5	5.94369008314952e-128	0.3173464438057	0.597	0.477	1.54185264446982e-123
PNN	2.50723260041982e-127	0.358774021575549	0.517	0.386	6.50401208874906e-123
HIGD1A	2.67453099024482e-127	0.368953578958453	0.504	0.378	6.93800084179408e-123
SRP14	3.10465757722944e-127	-0.322461993652361	0.658	0.754	8.05379222109089e-123
NKTR	5.17204527841909e-127	0.366227233222309	0.427	0.28	1.3416802656747e-122
STARD10	6.87511613819281e-127	0.293722606323128	0.334	0.192	1.7834738774086e-122
UBE2N	1.81591693098658e-125	-0.28309898093479	0.303	0.448	4.7106701106723e-121
NUFIP2	2.34146132889702e-125	-0.263075845520479	0.246	0.398	6.07398483329175e-121
CISD3	1.15747903534008e-124	0.38379770270073	0.421	0.298	3.00261636557569e-120
C9orf152	1.32876476169237e-124	0.285015495439173	0.28	0.148	3.44694866830619e-120
GLG1	1.46432027322074e-124	0.322370130758373	0.41	0.269	3.79859322076191e-120
MTIF3	1.41212865985711e-123	-0.266944574526546	0.354	0.509	3.66320295653533e-119
TMEM176B	5.12237205292346e-123	-0.295012599297935	0.316	0.461	1.32879453424888e-118
TMA7	5.16714974126375e-123	-0.375400194690673	0.758	0.825	1.34041031438123e-118
STAG2	7.60436142899241e-123	-0.251515700370664	0.245	0.393	1.97264739829492e-118
ATP6V0E1	1.55595475269091e-122	-0.282901987407199	0.344	0.49	4.0363022239555e-118
PLPP5	3.18223759191191e-122	0.288924560325693	0.337	0.201	8.25504253717869e-118
IFI6	4.94251318882654e-122	0.384489832430627	0.168	0.06	1.28213734631349e-117
JUNB	1.47796622608814e-121	0.356731929820574	0.493	0.359	3.83399218709523e-117
ISCU	4.27769917949799e-120	-0.251563467715533	0.219	0.361	1.10967794415357e-115
TSPO	5.27625197344729e-120	0.331251680769098	0.552	0.45	1.36871252443196e-115
NSD3	1.38186263774359e-119	0.313768930067747	0.47	0.334	3.58468986857063e-115
MED4	2.78969688037139e-119	-0.257555953673303	0.328	0.479	7.23675267737142e-115
MGLL	3.12140045335231e-119	0.269005157739826	0.398	0.254	8.09722491604124e-115
FBL	4.00302193962883e-118	-0.271381345431606	0.28	0.424	1.03842392135911e-113
PPP4R3A	5.15162947451258e-118	0.291411854557607	0.274	0.147	1.33638420198331e-113
SRPK1	1.07854296127879e-117	-0.311929068943998	0.377	0.515	2.79784829585332e-113
NUDT15	1.11689116293447e-117	-0.280621942648474	0.162	0.286	2.89732736576832e-113
ID1	3.10858464441851e-117	-0.404527720314167	0.315	0.463	8.06397942608607e-113
PFDN2	6.95063695715918e-117	-0.277783644787512	0.32	0.461	1.80306473305666e-112
HINT2	9.60661054157588e-117	0.265867627516714	0.301	0.171	2.4920508405902e-112
PCK1	1.55896828477614e-116	0.447526511884532	0.351	0.22	4.04411962753779e-112
LMAN1	2.82907945515909e-116	0.306610127402133	0.409	0.277	7.33891501462819e-112
HSBP1	5.14038989193796e-116	-0.287576931227539	0.519	0.634	1.33346854186763e-111
TBCB	8.2714235723941e-116	-0.26742821099918	0.247	0.386	2.14568998891475e-111
CAPN5	1.12234642843858e-115	0.25895575687832	0.197	0.085	2.91147887001253e-111
NAMPT	1.22226344250558e-115	-0.263858817138864	0.242	0.384	3.17067359620374e-111
SUPT16H	1.26660881142815e-115	0.358492004283109	0.432	0.309	3.28570991772577e-111
EEF1E1	1.45902717110803e-115	-0.308798133061225	0.244	0.373	3.78486238457134e-111
TCF12	3.2969987246248e-115	0.277221161918099	0.321	0.189	8.55274439154918e-111
COX17	1.21397144971318e-114	-0.288611365817471	0.41	0.549	3.14916333770096e-110
KLF6	1.86191834629035e-114	0.317571600793523	0.569	0.444	4.83000238211179e-110
TCIM	2.91256392977914e-114	0.40057805218514	0.464	0.331	7.55548209024006e-110
DYNC1H1	1.57141356043205e-113	0.302409595520228	0.453	0.317	4.07640391711678e-109
HDLBP	2.00063686182851e-113	0.311720695119584	0.587	0.474	5.18985208326933e-109
HSPB1	2.16361817787655e-113	0.336115658454925	0.703	0.641	5.61264191522956e-109
VIL1	7.35630393799191e-113	-0.25762116431785	0.35	0.496	1.90829880455448e-108
CCDC47	1.38376488766702e-112	0.319509067158652	0.448	0.326	3.58962449509702e-108
TPI1	1.45312281664125e-112	-0.275780820706836	0.645	0.761	3.76954589864906e-108
PHPT1	9.09085913701635e-112	0.277482395308148	0.4	0.268	2.35825976873341e-107
SRP54	4.90369280612017e-111	0.270127246749398	0.299	0.172	1.27206695083563e-106
GFPT1	7.87798283529937e-111	0.309865430003378	0.633	0.53	2.04362752730501e-106
BIK	1.30545075502215e-110	0.265569491732469	0.304	0.176	3.38646980360296e-106
ABHD11	1.53196685325575e-110	0.290673818142412	0.352	0.226	3.97407521403075e-106
SLC30A9	8.9147270579339e-110	0.272504314864796	0.36	0.23	2.31256934609863e-105
BAZ1A	1.41636570150848e-109	0.319814198298669	0.294	0.169	3.67419426628314e-105
TSTA3	1.87178568548675e-109	0.33411385341393	0.332	0.21	4.85559924672117e-105
CTAGE5	4.05096078642864e-109	0.288153447118287	0.283	0.157	1.05085973760745e-104
CD55	7.18193538546106e-109	0.422043517022237	0.395	0.259	1.86306585834245e-104
MT-TW	2.08796927256226e-108	-0.322596577393194	0.243	0.378	5.41640108995375e-104
CCT6A	4.65765564658421e-108	-0.26449444743522	0.478	0.603	1.20824245128041e-103
ASS1	5.25469296052181e-108	0.452278475775319	0.5	0.385	1.36311990088896e-103
APP	6.00301471772381e-108	0.282059750089313	0.627	0.523	1.55724204792473e-103
PRR13	9.65790405932825e-108	-0.262223243878052	0.373	0.506	2.50535689203034e-103
RPL41	1.22800050994272e-107	-0.28785053489764	0.779	0.84	3.1855561228424e-103
TMED4	1.4101854745463e-107	-0.260376505716643	0.342	0.479	3.65816213952056e-103
TACC1	3.19041608761695e-106	0.338753647074798	0.396	0.273	8.27625837288713e-102
ACSL5	3.35490257295811e-106	-0.294137228873959	0.28	0.415	8.70295276451064e-102
PEBP1	5.62580633421554e-106	-0.277709413293933	0.507	0.628	1.45939042115885e-101
CENPX	7.98278102100552e-105	0.316805509950174	0.385	0.263	2.07081322465904e-100
TLN2	8.81655712827089e-105	0.279523700541356	0.209	0.099	2.28710308464475e-100
ITLN1	8.00585205262615e-104	0.61635922471251	0.173	0.074	2.07679808097175e-99
SNRPC	1.66088663946148e-103	-0.310450751431965	0.384	0.501	4.30850603142703e-99
SQSTM1	4.92101262660227e-103	-0.303257285201771	0.343	0.476	1.27655988546689e-98
UAP1	9.08107283682855e-103	0.265612568645576	0.301	0.18	2.35572110460169e-98
UFM1	1.1765964000927e-102	-0.262926671015665	0.484	0.609	3.05220872148047e-98
ZFAND2A	4.65293980575437e-102	0.408647709218488	0.295	0.18	1.20701911501074e-97
ATP1A1	1.21174973035878e-101	-0.291812774108004	0.565	0.674	3.14339997552371e-97
ARHGAP26	1.23998321019351e-101	0.263449640044236	0.272	0.151	3.21664044556299e-97
COX7A2	1.2601056431416e-100	-0.327305611125952	0.698	0.771	3.26884004887362e-96
TFRC	1.62476581082327e-100	-0.282807299807179	0.44	0.569	4.21480498985664e-96
LAMP1	3.53183419943778e-100	-0.284699629186573	0.257	0.384	9.16193109676155e-96
YY1	3.75473642817314e-100	0.272495844018187	0.36	0.237	9.74016176832393e-96
XRCC5	5.54799699101478e-100	-0.260472397368278	0.55	0.664	1.43920589943914e-95
RALGAPA1	7.05300335708195e-100	0.25208261199155	0.215	0.106	1.82961960086063e-95
TUBB4B	8.76605375464847e-100	0.383536425656584	0.538	0.436	2.27400200449336e-95
SLC40A1	1.86245972934218e-98	-0.392913235196276	0.25	0.373	4.83140678388655e-94
NANS	4.25999858640774e-98	0.274843327844109	0.525	0.414	1.10508623330003e-93
SRP72	2.98622757541304e-97	0.28607257485391	0.48	0.368	7.74657295337896e-93
SNW1	3.1686554582123e-97	0.252382085936851	0.329	0.208	8.21980912414853e-93
ANKRD18A	4.89803502491107e-97	0.304324968573265	0.167	0.07	1.27059926581218e-92
NFX1	6.50107868836153e-97	0.301892162293767	0.303	0.186	1.68644482254786e-92
PDIA3	1.04472217016185e-96	0.252145867138779	0.806	0.771	2.71011378161686e-92
KIAA2026	1.50288607923653e-96	0.287223835654725	0.252	0.139	3.89863677814747e-92
NFIB	1.67995484302102e-95	0.266098844141513	0.331	0.21	4.35797085828083e-91
GNAQ	2.26158672811898e-95	0.257730343541435	0.313	0.193	5.86678213141345e-91
ARID4A	3.51444535958534e-95	0.264523108789607	0.226	0.117	9.11682270730033e-91
CCDC174	5.37744761234928e-95	0.293146560741842	0.284	0.17	1.39496368511953e-90
PRKDC	5.1283787150441e-94	-0.259095089920136	0.411	0.541	1.33035272246959e-89
USO1	2.29448289890764e-93	0.280439068292723	0.378	0.26	5.95211808805631e-89
KDM4C	4.37727565678598e-93	0.258917212889708	0.192	0.092	1.13550907812685e-88
DDX24	7.15208065332947e-93	0.266591342808103	0.396	0.275	1.8553212422802e-88
PSMD3	1.10473974393074e-90	0.267940158586911	0.294	0.184	2.86580536973073e-86
KLF5	2.07087321107168e-90	0.267562253341533	0.707	0.636	5.37205219684104e-86
OCIAD2	2.67916133041268e-90	0.265644388189084	0.617	0.533	6.95001240722353e-86
UBAP2	4.47430885179923e-90	0.263895720220157	0.404	0.286	1.16068045924524e-85
RASD1	5.00597155213569e-90	0.283841616497083	0.2	0.101	1.29859908033952e-85
HERPUD1	1.75799091838309e-89	0.317491065992442	0.373	0.259	4.56040424137758e-85
SNRPD1	4.56134295620794e-89	-0.268803244632747	0.369	0.485	1.1832579762699e-84
MARCH6	5.19755344878315e-89	0.284446760074893	0.378	0.263	1.34829734014884e-84
PLCB4	8.72814965859275e-89	-0.389347589183723	0.427	0.53	2.26416930293555e-84
HBEGF	1.06723094934524e-88	0.305327941821738	0.233	0.128	2.76850380569649e-84
SYNE2	1.61268295915303e-88	0.331761968422666	0.447	0.33	4.18346086433886e-84
CAPN2	1.74253788345075e-88	0.261846911440496	0.366	0.248	4.5203175234596e-84
HIST1H2AE	2.77621589754695e-88	-0.262879618205216	0.121	0.22	7.20178165982654e-84
CYSTM1	5.51018107952981e-88	0.283328681783117	0.517	0.415	1.42939607384083e-83
KLHL9	2.17875004129339e-87	0.257953765324038	0.285	0.174	5.65189548211919e-83
C1orf43	2.45073074189968e-87	-0.254664832911055	0.441	0.552	6.35744061756197e-83
KIAA1551	3.55907259937901e-87	-0.262245441302868	0.188	0.303	9.23259023004908e-83
AC103591.3	1.16662084214581e-86	-0.262909319618009	0.159	0.272	3.02633112661045e-82
LSM7	1.41934803563816e-86	-0.259827971275736	0.467	0.575	3.68193073924894e-82
CKB	1.53154217643548e-86	-0.68337348373079	0.308	0.399	3.97297355989129e-82
CXCL1	3.41192808863458e-86	0.399786326113466	0.325	0.206	8.85088265472695e-82
EHMT1	4.50441969099209e-86	0.268261369134518	0.259	0.153	1.16849151204026e-81
MAL2	2.54206044643207e-85	0.268171953686123	0.592	0.498	6.59435900408943e-81
WSB1	1.44536336795714e-83	0.294096641123567	0.36	0.249	3.74941711281763e-79
HLA-F	3.37049453217512e-83	0.28673205871981	0.265	0.162	8.74339986591548e-79
SCP2	1.00009295108056e-82	0.263776457049257	0.532	0.437	2.59434112439809e-78
RAB2A	5.14809149877878e-82	0.266403318308006	0.569	0.482	1.3354664156982e-77
AKAP9	2.17476415494769e-81	0.25625462910128	0.741	0.67	5.64155569434979e-77
PMEPA1	1.41723231370648e-80	-0.265436703653684	0.131	0.229	3.67644234498597e-76
EGR1	2.78484939188233e-80	0.394313632069313	0.48	0.386	7.22417780748196e-76
GUK1	2.96646732650341e-80	0.264351259360406	0.446	0.347	7.69531289168249e-76
ATP8B1	1.32585741312673e-79	0.256480926939688	0.434	0.327	3.43940671539206e-75
IBTK	6.503592711106e-79	0.268235795094859	0.34	0.234	1.68709698518801e-74
C15orf48	7.29101867919691e-79	0.298149113868407	0.566	0.466	1.89136315557047e-74
COX5A	3.26373089425274e-76	-0.25698819655372	0.525	0.619	8.46644431278103e-72
CEACAM7	4.60534537782858e-76	-0.576726616833922	0.097	0.179	1.19467264446251e-71
ARAP2	7.86024873184818e-76	0.279541279695249	0.158	0.075	2.03902712352874e-71
AKAP13	1.25753773491748e-75	0.262435025663061	0.318	0.21	3.26217863814944e-71
ATP1B1	8.49229520373339e-75	-0.47470323267408	0.608	0.707	2.20298629880048e-70
EAPP	6.11014718565494e-74	0.252886968668396	0.326	0.225	1.58503328143075e-69
PSIP1	2.91613440237794e-73	0.254570436142396	0.283	0.181	7.56474425320862e-69
ID2	4.44960210401613e-73	-0.262615080858682	0.408	0.517	1.15427128180282e-68
RPS27	5.14449322466968e-73	-0.309997983410589	0.936	0.959	1.33453298741156e-68
MYOF	5.32370549955385e-73	0.267242046533118	0.258	0.16	1.38102244363926e-68
PI3	1.20677393867744e-71	0.464591557767994	0.239	0.147	3.13049227432315e-67
LPP	1.45525554696532e-71	0.258759399156574	0.439	0.338	3.77507841438273e-67
KRT20	1.5928438398685e-71	0.341206510280041	0.575	0.468	4.13199620500287e-67
AHI1	1.63063520479383e-71	0.303912201651433	0.288	0.189	4.23003078475569e-67
JUND	3.95018018502329e-71	0.25153423809921	0.393	0.288	1.02471624179689e-66
NUCKS1	6.41526120291471e-70	0.30747099275194	0.707	0.661	1.6641829086481e-65
VCP	5.44698917994913e-67	0.272723179911105	0.524	0.442	1.4130034631706e-62
SLPI	9.35419598147365e-66	0.335236189155924	0.336	0.247	2.42657197955408e-61
SOD1	8.35688437786798e-65	0.260424925242256	0.666	0.621	2.16785937646273e-60
PDCD6	8.13209806777236e-63	0.252320181876479	0.46	0.377	2.10954755976083e-58
IVNS1ABP	9.65845291370139e-63	0.278133590654772	0.36	0.268	2.50549927034328e-58
ZFP36	1.26984940820234e-62	0.343453726794726	0.518	0.447	3.2941163498177e-58
ASCC3	6.77062768537209e-62	0.274147355829239	0.395	0.305	1.75636852786237e-57
RNF213	5.24440431413537e-61	0.287622458286571	0.342	0.25	1.36045092312986e-56
ARHGEF2	5.51109224995059e-58	0.29188044352963	0.158	0.087	1.42963244055968e-53
EXOSC8	5.29685114132258e-57	-0.263759214498207	0.341	0.433	1.37405615457049e-52
PPFIA1	1.93408432833393e-55	0.44619857685176	0.235	0.159	5.01720815613104e-51
ANKRD36	3.19977679827469e-55	0.253229856385817	0.233	0.15	8.30054099240438e-51
EDEM3	3.04974887457994e-54	0.261964393364363	0.309	0.226	7.91135355554783e-50
HMGCS1	3.17966171376367e-53	0.426092109094746	0.398	0.316	8.24836045167434e-49
SUCLG1	1.47129733878401e-52	-0.315922747907407	0.58	0.652	3.8166924265396e-48
FAM13A	1.91251251291941e-49	-0.268733455153658	0.132	0.204	4.96124870976423e-45
RPL21	1.85728678455455e-46	-0.288687584409428	0.872	0.899	4.81798764781297e-42
LAMC2	4.23119167476837e-45	-0.278671484814506	0.127	0.198	1.09761343235166e-40
MXD1	2.23733866198413e-41	0.255924602553085	0.271	0.197	5.80388022305303e-37
RPS3	1.11091604131259e-37	-0.255692654409268	0.889	0.925	2.88182730276899e-33
CTTN	3.31308107038856e-37	0.656002290780147	0.391	0.337	8.59446360469498e-33
CYP3A5	4.00462120384916e-37	0.366683766925231	0.469	0.388	1.03883878649051e-32
NCOA7	5.29862047834776e-35	0.26683108684128	0.354	0.293	1.37451513828819e-30
MT1G	4.5705871017134e-29	0.526508781253365	0.141	0.094	1.18565600005547e-24
CCND2	1.02178994880503e-26	0.444528284521625	0.316	0.284	2.65062530619512e-22
PLA2G2A	7.67298888412445e-25	-0.339762557568543	0.14	0.193	1.99045004643072e-20
SQLE	1.20744491440279e-24	0.271416751294382	0.311	0.264	3.13223285245228e-20
RRBP1	4.51026654057456e-24	0.30689761819455	0.64	0.612	1.17000824329045e-19
TOP2A	1.82981850428698e-18	0.55690889384652	0.324	0.284	4.74673218197085e-14
FTH1	1.69760041140647e-13	-0.280672261886538	0.879	0.879	4.40374522722952e-09
REG1A	1.85124036212518e-10	1.31747546293926	0.134	0.112	4.80230262338894e-06
