# Supplementary material for: Single-cell profiling reveals differences between human classical adenocarcinoma and mucinous adenocarcinoma
Source: Commun Biol. 2023 Jan 23;6:85. doi: 10.1038/s42003-023-04441-w (PMC9870908; doi:10.1038/s42003-023-04441-w)
Supplement: Supplementary file 9 — Supplementary Data 7 [file 42003_2023_4441_MOESM9_ESM.xls]

Term1	Term2	Count	Intersect.Genes
Module1	MC	0
Module1	AC	0
Module2	MC	4	MUC5B,MUC1,MUC5AC,BCAS1
Module2	AC	0
Module3	MC	0
Module3	AC	3	RPL39,RPL23A,RPS21
Module4	MC	0
Module4	AC	7	POMP,DBI,COX7B,FTL,TXN,NDUFA4,HSPE1
Module5	MC	25	REG4,SPINK4,FCGBP,MUC2,MTND1P23,SERPINA1,LYZ,TFF1,AGR2,REP15,GNE,MUC4,L1TD1,SYTL2,SH3BGRL3,FABP2,TPM1,NPDC1,TFF3,AQP3,ST6GALNAC1,SMIM14,XBP1,HLA-A,RPS6
Module5	AC	0
Module6	MC	7	FOS,HSP90AA1,DNAJB1,DNAJA1,HSPA1A,DUSP1,JUN
Module6	AC	0
Module7	MC	0
Module7	AC	0
Module8	MC	8	FAM3D,PCCA,TM4SF4,PPP1R1B,GALNT8,ANXA13,ANG,RARRES1
Module8	AC	0
Module9	MC	0
Module9	AC	1	LDHB
Module10	MC	0
Module10	AC	4	FABP1,SLC26A2,HMGCS2,SLC26A3
Module11	MC	0
Module11	AC	0
Module12	MC	2	AGR3,SLC12A2
Module12	AC	0
Module13	MC	0
Module13	AC	3	FN1,LCP1,PLIN2
Module14	MC	0
Module14	AC	1	LAMA3
Module15	MC	0
Module15	AC	4	OLFM4,CXCL5,MTATP6P1,MT-ND4L
