# Supplementary material for: Single-cell profiling reveals differences between human classical adenocarcinoma and mucinous adenocarcinoma
Source: Commun Biol. 2023 Jan 23;6:85. doi: 10.1038/s42003-023-04441-w (PMC9870908; doi:10.1038/s42003-023-04441-w)
Supplement: Supplementary file 10 — Supplementary Data 8 [file 42003_2023_4441_MOESM10_ESM.xlsx]

## Sheet: Figure 5b
				CEACAM6			MUC2			REG4			SPINK4			FCGBP
Group	ID	Paraffin block ID	Tumor/normal	Staining intensity	Percentage of positive cells	Staining intensity×Percentage of positive cells	staining intensity	Percentage of positive cells	Staining intensity×Percentage of positive cells	staining intensity	Percentage of positive cells	Staining intensity×Percentage of positive cells	staining intensity	Percentage of positive cells	Staining intensity×Percentage of positive cells	staining intensity	Percentage of positive cells	Staining intensity×Percentage of positive cells
MC	239208	239208-8	T1	2	2	4	2	3	6	3	3	9	2	4	8	3	4	12
		239208-4	N1	0	0	0	3	4	12	3	4	12	3	4	12	3	4	12
	237512	237512-4	T2	2	3	6	3	0	0	3	2	6	2	2	4	2	3	6
		237512-2	N2	0	0	0	3	4	12	3	4	12	3	4	12	3	4	12
	239718	239718-3	N3	0	0	0	3	4	12	2	3	6	2	3	6	3	4	12
		239718-6	T3	2	0	0	3	4	12	3	4	12	3	4	12	3	4	12
	227858	227858-2	N4	0	0	0	3	4	12	3	4	12	2	3	6	3	4	12
		227858-4	T4	2	0	0	0	0	0	3	4	12	3	4	12	3	4	12
	231300	231300-2	N5	0	0	0	3	4	12	3	4	12	3	4	12	3	4	12
		231300-4	T5	0	0	0	3	4	12	3	4	12	2	3	6	2	4	8
	217594	217594-7	T6	2	3	6	2	4	8	3	4	12	3	4	12	3	4	12
		217594-2	N6	0	0	0	3	4	12	2	3	6	3	4	12	3	4	12
	222750	222750-3	T7	2	0	0	3	3	9	3	4	12	3	4	12	3	4	12
		222750-2	N7	0	0	0	3	4	12	2	2	4	2	4	8	3	4	12
	235107	235107-1	N8	0	0	0	3	4	12	2	3	6	3	4	12	3	4	12
		235107-4	T8	2	2	4	3	4	12	3	4	12	3	4	12	1	2	2
	235640	235640-11	T9	1	0	0	3	4	12	3	4	12	2	0	0	2	4	8
AC	239830	239830-4	T1	2	2	4	0	0	0	0	0	0	0	0	0	0	0	0
		239830-2	N1	0	0	0	3	4	12	3	4	12	3	4	12	3	4	12
	239840	239840-6	T2	3	3	9	3	3	9	0	0	0	3	0	0	0	0	0
		239840-2	N2	0	0	0	3	4	12	2	3	6	2	4	8	3	4	12
	239721	239721-2	N3	0	0	0	3	4	12	2	4	8	2	4	8	3	4	12
		239721-4	T3	0	0	0	3	2	6	0	0	0	0	0	0	2	2	4
	239723	239723-5	N4	0	0	0	3	4	12	3	3	9	3	3	9	3	4	12
		239723-6	T4	2	0	0	2	0	0	2	0	0	2	0	0	2	0	0
	227556	227556-2	N5	0	0	0	3	4	12	2	2	4	3	4	12	3	4	12
		227556-4	T5	2	2	4	3	2	6	3	2	6	0	0	0	3	2	6
	227748	227748-2	T6	2	4	8	1	1	1	0	0	0	0	0	0	0	0	0
		227748-8	N6	0	0	0	3	4	12	3	4	12	2	2	4	3	4	12
	227863	227863-2	N7	0	0	0	3	4	12	3	3	9	3	3	9	3	4	12
		227863-4	T7	2	2	4	0	0	0	0	0	0	0	0	0	0	0	0
	228002	228002-2	N8	0	0	0	3	4	12	2	3	6	2	4	8	3	4	12
		228002-7	T8	2	2	4	1	0	0	0	0	0	0	0	0	3	0	0
	230851	230851-1	N9	0	0	0	3	4	12	2	3	6	3	4	12	3	4	12
		230851-7	T9	2	4	8	2	2	4	2	0	0	0	0	0	3	0	0
	232032	232032-1	N10	0	0	0	3	4	12	2	2	4	2	3	6	3	4	12
