# Supplementary material for: Single-cell profiling reveals differences between human classical adenocarcinoma and mucinous adenocarcinoma
Source: Commun Biol. 2023 Jan 23;6:85. doi: 10.1038/s42003-023-04441-w (PMC9870908; doi:10.1038/s42003-023-04441-w)
Supplement: Supplementary file 11 — Supplementary Data 9 [file 42003_2023_4441_MOESM11_ESM.xls]

LS180				HT-29
Gene	FPKM	Group		Gene	FPKM	Group
REG4	13.93540256	MC		REG4	10.37141812	MC
SPINK4	11.0349739	MC		SPINK4	9.1859312	MC
FCGBP	13.73434836	MC		FCGBP	10.43848075	MC
SERPINA1	10.47191531	MC		SERPINA1	13.89330355	MC
LYZ	12.68639565	MC		LYZ	15.79281275	MC
TFF1	11.7433195	MC		TFF1	9.675441358	MC
FOS	10.47955786	MC		FOS	10.62838206	MC
AGR2	14.93356136	MC		AGR2	13.92893964	MC
REP15	9.540149169	MC		REP15	9.293629588	MC
REG1A	7.992651285	MC		REG1A	7.992651285	MC
GNE	11.01154624	MC		GNE	10.81559056	MC
HSP90AA1	16.51859874	MC		HSP90AA1	16.15722146	MC
FAM3D	10.6571159	MC		FAM3D	10.51315749	MC
MUC4	10.21791809	MC		MUC4	9.368182291	MC
PCCA	10.73189253	MC		PCCA	10.40858866	MC
L1TD1	9.890166574	MC		L1TD1	8.666382711	MC
TM4SF4	9.943319465	MC		TM4SF4	15.03092905	MC
SYTL2	11.07905726	MC		SYTL2	10.88422097	MC
POMP	11.95024056	AC		POMP	13.62133533	AC
LCP1	9.07858833	AC		LCP1	9.153427927	AC
SLC26A3	9.128068277	AC		SLC26A3	7.992651285	AC
JCHAIN	8.615571995	AC		JCHAIN	7.992651285	AC
GGH	11.58512876	AC		GGH	10.20332604	AC
CXCL5	8.921857165	AC		CXCL5	7.992651285	AC
HMGCS2	10.85073238	AC		HMGCS2	9.874553475	AC
IFITM3	11.84549612	AC		IFITM3	10.50090849	AC
CCL20	9.350329381	AC		CCL20	9.135269076	AC
SLC26A2	10.55629561	AC		SLC26A2	10.09045761	AC
LDHB	14.87140089	AC		LDHB	15.40044066	AC
FN1	9.627960124	AC		FN1	9.599649388	AC
SPINK1	9.39820444	AC		SPINK1	11.21828666	AC
OLFM4	10.88771697	AC		OLFM4	8.666382711	AC
PPBP	8.921857165	AC		PPBP	7.992651285	AC
