# Supplementary material for: Single-cell profiling reveals differences between human classical adenocarcinoma and mucinous adenocarcinoma
Source: Commun Biol. 2023 Jan 23;6:85. doi: 10.1038/s42003-023-04441-w (PMC9870908; doi:10.1038/s42003-023-04441-w)
Supplement: Supplementary file 12 — Supplementary Data 10 [file 42003_2023_4441_MOESM12_ESM.xls]

	Sample	Muc2 expression
MC-C3_CTAAGGTCCTAAGGTCGTCGTAGA	MC	3.372718447
MC-R1_AGCAGGAAAACAACCACAAGACTA	MC	2.957608505
MC-R1_AGTACAAGCAATGGAAGAGCTGAA	MC	1.479552435
MC-R1_ATTGGCTCTGGCTTCAACACGACC	MC	2.693839631
MC-R1_CATCAAGTGTCGTAGAGGTGCGAA	MC	0
MC-R1_CCTCCTGATGGAACAATAGGATGA	MC	2.705813064
MC-R1_CGCTGATCAGGCTAACACGCTCGA	MC	2.818650999
MC-R1_GCTCGGTAAAGGTACAGCTAACGA	MC	3.411179486
MC-R1_GGTGCGAACTGTAGCCTTCACGCA	MC	2.896389165
MC-R1_GTCTGTCACGAACTTAAATCCGTC	MC	0.931744724
MC-R1_GTCTGTCACTAAGGTCCCATCCTC	MC	4.389405425
MC-C2_AAACATCGAACAACCAAACCGAGA	MC	3.81126334
MC-C2_AAACATCGAACGTGATACCACTGT	MC	2.975237328
MC-C2_AAACATCGAAGGACACCCTCTATC	MC	3.70236457
MC-C2_AAACATCGAAGGTACACAATGGAA	MC	2.697310487
MC-C2_AAACATCGACACAGAAGCTAACGA	MC	2.874304023
MC-C2_AAACATCGAGATCGCAAACTCACC	MC	3.749155052
MC-C2_AAACATCGAGCCATGCACAAGCTA	MC	3.834495085
MC-C2_AAACATCGAGTCACTAGCCAAGAC	MC	2.085634872
MC-C2_AAACATCGAGTGGTCAAGTCACTA	MC	2.79417861
MC-C2_AAACATCGATAGCGACAACGCTTA	MC	4.009681184
MC-C2_AAACATCGATAGCGACCAATGGAA	MC	4.24643501
MC-C2_AAACATCGATCATTCCGCCAAGAC	MC	3.959171475
MC-C2_AAACATCGATTGGCTCCGGATTGC	MC	2.00397489
MC-C2_AAACATCGCAAGACTAAACCGAGA	MC	3.53265565
MC-C2_AAACATCGCAAGACTAACACGACC	MC	4.254824377
MC-C2_AAACATCGCACTTCGAAGCACCTC	MC	1.432651249
MC-C2_AAACATCGCATACCAACCAGTTCA	MC	2.718283111
MC-C2_AAACATCGCATCAAGTCAGCGTTA	MC	4.311193836
MC-C2_AAACATCGCATCAAGTCCTCCTGA	MC	3.301051479
MC-C2_AAACATCGCCGTGAGAGAACAGGC	MC	3.261950701
MC-C2_AAACATCGCCTCCTGAAACGCTTA	MC	3.687794855
MC-C2_AAACATCGCCTCCTGAGTGTTCTA	MC	3.540441592
MC-C2_AAACATCGCCTCTATCATCATTCC	MC	3.91522149
MC-C2_AAACATCGCGCTGATCCAGCGTTA	MC	1.20245827
MC-C2_AAACATCGCTGTAGCCGAGCTGAA	MC	3.543970221
MC-C2_AAACATCGGAGCTGAAACGTATCA	MC	4.096037376
MC-C2_AAACATCGGCGAGTAAATGCCTAA	MC	2.546684009
MC-C2_AAACATCGGCTAACGACAGCGTTA	MC	4.503420829
MC-C2_AAACATCGGGAGAACAACCACTGT	MC	3.275282218
MC-C2_AAACATCGGGTGCGAAACAAGCTA	MC	2.31122553
MC-C2_AAACATCGGTCTGTCAAGAGTCAA	MC	2.987316546
MC-C2_AAACATCGGTCTGTCACGCATACA	MC	3.122865528
MC-C2_AAACATCGTGAAGAGAACACGACC	MC	3.356926078
MC-C2_AAACATCGTGGAACAAGTACGCAA	MC	3.635679656
MC-C2_AAACATCGTGGTGGTAAACAACCA	MC	3.449811202
MC-C2_AACAACCAAACGTGATACACGACC	MC	3.741977361
MC-C2_AACAACCAAATGTTGCACAGCAGA	MC	3.449600324
MC-C2_AACAACCAAATGTTGCGATAGACA	MC	3.069627551
MC-C2_AACAACCAACACAGAACAATGGAA	MC	3.797321588
MC-C2_AACAACCAACCTCCAAAATCCGTC	MC	4.331226886
MC-C2_AACAACCAACGTATCAGCGAGTAA	MC	1.509859115
MC-C2_AACAACCAAGATGTACCCTCCTGA	MC	3.91626596
MC-C2_AACAACCAAGCCATGCACATTGGC	MC	3.356544218
MC-C2_AACAACCAAGGCTAACATAGCGAC	MC	3.617165493
MC-C2_AACAACCAAGTACAAGCAGATCTG	MC	3.259489285
MC-C2_AACAACCAATAGCGACAACGCTTA	MC	3.610840078
MC-C2_AACAACCAATCATTCCACCTCCAA	MC	3.271656856
MC-C2_AACAACCAATCCTGTAAGATCGCA	MC	3.463278495
MC-C2_AACAACCAATTGAGGACCATCCTC	MC	3.990517888
MC-C2_AACAACCAATTGGCTCATCATTCC	MC	4.097029314
MC-C2_AACAACCACAAGACTAGTCGTAGA	MC	4.269192249
MC-C2_AACAACCACAATGGAAACAAGCTA	MC	3.667672579
MC-C2_AACAACCACACCTTACAGATCGCA	MC	3.893388926
MC-C2_AACAACCACACTTCGACCATCCTC	MC	3.709556156
MC-C2_AACAACCACAGCGTTAATCCTGTA	MC	3.518389818
MC-C2_AACAACCACCGACAACGGTGCGAA	MC	3.221656624
MC-C2_AACAACCACCGTGAGAAAACATCG	MC	1.930974366
MC-C2_AACAACCACCGTGAGACCGAAGTA	MC	3.84621469
MC-C2_AACAACCACCTAATCCGACAGTGC	MC	4.223775253
MC-C2_AACAACCACCTCTATCCACTTCGA	MC	3.021948116
MC-C2_AACAACCACGACACACCCTCCTGA	MC	3.198369426
MC-C2_AACAACCACGCATACAGATGAATC	MC	2.813849492
MC-C2_AACAACCACGCTGATCGTCGTAGA	MC	2.140360336
MC-C2_AACAACCACGGATTGCACACGACC	MC	3.785134798
MC-C2_AACAACCACTCAATGACACCTTAC	MC	3.604802244
MC-C2_AACAACCAGAACAGGCAGAGTCAA	MC	2.640544319
MC-C2_AACAACCAGAGCTGAAGAATCTGA	MC	2.800687147
MC-C2_AACAACCAGGTGCGAAGCCAAGAC	MC	2.542063586
MC-C2_AACAACCATGGAACAAAACGCTTA	MC	0
MC-C2_AACAACCATGGCTTCACAAGACTA	MC	3.332424944
MC-C2_AACAACCATGGCTTCATATCAGCA	MC	2.922750738
MC-C2_AACAACCATGGTGGTACCGTGAGA	MC	3.642575865
MC-C2_AACAACCATGGTGGTAGTCGTAGA	MC	3.448715155
MC-C2_AACCGAGAAACAACCAGCGAGTAA	MC	1.039092561
MC-C2_AACCGAGAAACGCTTAAGATCGCA	MC	1.464416945
MC-C2_AACCGAGAAACGTGATTATCAGCA	MC	0
MC-C2_AACCGAGAAACTCACCACCACTGT	MC	3.595193936
MC-C2_AACCGAGAAACTCACCGTGTTCTA	MC	3.481118943
MC-C2_AACCGAGAAAGAGATCCACTTCGA	MC	2.698673972
MC-C2_AACCGAGAAATCCGTCCATCAAGT	MC	3.788646602
MC-C2_AACCGAGAACAGATTCACATTGGC	MC	3.014121237
MC-C2_AACCGAGAACAGATTCGACAGTGC	MC	4.07268681
MC-C2_AACCGAGAACAGCAGAATCATTCC	MC	3.529666313
MC-C2_AACCGAGAACATTGGCCCTCTATC	MC	3.944923472
MC-C2_AACCGAGAACCTCCAAGAGTTAGC	MC	3.642173548
MC-C2_AACCGAGAACTATGCAGAACAGGC	MC	4.109615666
MC-C2_AACCGAGAACTATGCAGAGTTAGC	MC	3.276653421
MC-C2_AACCGAGAAGCACCTCCAATGGAA	MC	2.332369654
MC-C2_AACCGAGAAGCAGGAAAATGTTGC	MC	3.576335637
MC-C2_AACCGAGAAGCAGGAAGCTCGGTA	MC	4.271067233
MC-C2_AACCGAGAAGTGGTCAGAACAGGC	MC	3.051053775
MC-C2_AACCGAGAATAGCGACACATTGGC	MC	4.025661329
MC-C2_AACCGAGAATTGAGGAACACGACC	MC	4.164071064
MC-C2_AACCGAGAATTGGCTCCAAGACTA	MC	1.083380902
MC-C2_AACCGAGACAAGACTACACTTCGA	MC	3.935970583
MC-C2_AACCGAGACAAGACTAGATGAATC	MC	3.851910925
MC-C2_AACCGAGACAAGGAGCTCCGTCTA	MC	2.697884327
MC-C2_AACCGAGACACTTCGAAGCCATGC	MC	3.0487226
MC-C2_AACCGAGACATACCAACGCTGATC	MC	4.346276084
MC-C2_AACCGAGACCAGTTCAACACAGAA	MC	3.483666294
MC-C2_AACCGAGACCATCCTCTGGCTTCA	MC	3.653270831
MC-C2_AACCGAGACCGAAGTAAGTCACTA	MC	3.463785525
MC-C2_AACCGAGACCGAAGTACATCAAGT	MC	3.980761698
MC-C2_AACCGAGACCGACAACAGTACAAG	MC	3.822367106
MC-C2_AACCGAGACCTCTATCTGGAACAA	MC	3.092226858
MC-C2_AACCGAGACGACACACCAAGGAGC	MC	3.513028779
MC-C2_AACCGAGACGACTGGATATCAGCA	MC	3.437283314
MC-C2_AACCGAGACGGATTGCCACTTCGA	MC	2.757254087
MC-C2_AACCGAGACTCAATGAAAGGTACA	MC	2.863506121
MC-C2_AACCGAGACTCAATGAATCATTCC	MC	3.436247993
MC-C2_AACCGAGACTGGCATAGTCTGTCA	MC	3.599553925
MC-C2_AACCGAGAGAGCTGAAAACGTGAT	MC	3.682224044
MC-C2_AACCGAGAGAGCTGAAATAGCGAC	MC	3.974270821
MC-C2_AACCGAGAGATGAATCCGCTGATC	MC	2.354934101
MC-C2_AACCGAGAGCCAAGACCAACCACA	MC	3.730823734
MC-C2_AACCGAGAGCGAGTAACTGAGCCA	MC	3.919648181
MC-C2_AACCGAGAGCGAGTAAGTCGTAGA	MC	3.511205948
MC-C2_AACCGAGAGTGTTCTATGAAGAGA	MC	4.024707375
MC-C2_AACCGAGATCCGTCTACACCTTAC	MC	3.877410429
MC-C2_AACCGAGATGAAGAGAAAACATCG	MC	3.164222185
MC-C2_AACCGAGATGGAACAAAGAGTCAA	MC	3.068844674
MC-C2_AACCGAGATGGAACAACATCAAGT	MC	3.103423719
MC-C2_AACGCTTAAAACATCGGATAGACA	MC	3.601030406
MC-C2_AACGCTTAAACCGAGACGACTGGA	MC	3.381303841
MC-C2_AACGCTTAAACCGAGACTAAGGTC	MC	4.130347128
MC-C2_AACGCTTAAACGCTTAACGTATCA	MC	3.651632767
MC-C2_AACGCTTAAAGAGATCAAGGACAC	MC	2.82347863
MC-C2_AACGCTTAAATGTTGCATTGGCTC	MC	3.736945885
MC-C2_AACGCTTAACAAGCTAAGAGTCAA	MC	4.189423041
MC-C2_AACGCTTAACAGCAGAACATTGGC	MC	2.579847212
MC-C2_AACGCTTAACAGCAGATGGCTTCA	MC	3.412343926
MC-C2_AACGCTTAACATTGGCAAGGTACA	MC	3.489936617
MC-C2_AACGCTTAACCTCCAACAGCGTTA	MC	4.42031605
MC-C2_AACGCTTAACCTCCAAGACTAGTA	MC	3.282041127
MC-C2_AACGCTTAACCTCCAATGAAGAGA	MC	3.94764124
MC-C2_AACGCTTAACGCTCGAGTACGCAA	MC	3.17244872
MC-C2_AACGCTTAAGAGTCAAGTGTTCTA	MC	3.291034493
MC-C2_AACGCTTAAGTACAAGCCATCCTC	MC	3.789194045
MC-C2_AACGCTTAAGTCACTAGCTAACGA	MC	3.083517374
MC-C2_AACGCTTAAGTCACTAGTCGTAGA	MC	2.875882371
MC-C2_AACGCTTAATGCCTAACCATCCTC	MC	3.526057265
MC-C2_AACGCTTACAAGACTAGAGCTGAA	MC	3.568376925
MC-C2_AACGCTTACAAGACTATATCAGCA	MC	2.313274569
MC-C2_AACGCTTACACCTTACCATCAAGT	MC	2.340387987
MC-C2_AACGCTTACACCTTACGTCGTAGA	MC	4.010086202
MC-C2_AACGCTTACATACCAAAATCCGTC	MC	2.475471973
MC-C2_AACGCTTACATCAAGTCACCTTAC	MC	1.343192968
MC-C2_AACGCTTACCGTGAGACGCTGATC	MC	4.58774478
MC-C2_AACGCTTACCTCCTGAACCACTGT	MC	3.964532268
MC-C2_AACGCTTACGAACTTAACACGACC	MC	3.342405478
MC-C2_AACGCTTACGAACTTACATACCAA	MC	3.916646049
MC-C2_AACGCTTACGACTGGACATCAAGT	MC	4.399108046
MC-C2_AACGCTTACTAAGGTCGTGTTCTA	MC	3.824785043
MC-C2_AACGCTTACTCAATGACAATGGAA	MC	3.41926474
MC-C2_AACGCTTACTGTAGCCAATCCGTC	MC	1.819151461
MC-C2_AACGCTTACTGTAGCCCGAACTTA	MC	3.594676643
MC-C2_AACGCTTAGACAGTGCAAGGACAC	MC	3.827419351
MC-C2_AACGCTTAGACAGTGCGATGAATC	MC	3.420263293
MC-C2_AACGCTTAGACTAGTAATGCCTAA	MC	2.722922463
MC-C2_AACGCTTAGCCAAGACCCTCTATC	MC	2.377540164
MC-C2_AACGCTTAGCTAACGAGTACGCAA	MC	4.143291042
MC-C2_AACGCTTAGGAGAACAATTGAGGA	MC	3.767203732
MC-C2_AACGCTTAGGTGCGAAAATCCGTC	MC	3.948403683
MC-C2_AACGCTTAGTCGTAGAACTATGCA	MC	4.151267769
MC-C2_AACGCTTAGTCTGTCACGAACTTA	MC	4.008315504
MC-C2_AACGCTTAGTGTTCTACGACACAC	MC	4.319060155
MC-C2_AACGCTTATATCAGCAAGCACCTC	MC	3.169116441
MC-C2_AACGCTTATGAAGAGAACAAGCTA	MC	4.170315987
MC-C2_AACGCTTATGAAGAGAGAGCTGAA	MC	1.470453148
MC-C2_AACGCTTATGGTGGTAGACTAGTA	MC	2.598072446
MC-C2_AACGCTTATTCACGCACCTAATCC	MC	3.861299768
MC-C2_AACGTGATAACAACCAGCTCGGTA	MC	2.810026915
MC-C2_AACGTGATAACCGAGAGTGTTCTA	MC	3.973141408
MC-C2_AACGTGATAACTCACCAGCAGGAA	MC	2.652925966
MC-C2_AACGTGATAACTCACCCCTCCTGA	MC	3.893912372
MC-C2_AACGTGATAAGACGGAACGTATCA	MC	3.972908845
MC-C2_AACGTGATAAGAGATCAAGGTACA	MC	2.811274791
MC-C2_AACGTGATAAGGACACCGGATTGC	MC	3.403832571
MC-C2_AACGTGATAATGTTGCTGGCTTCA	MC	3.086923351
MC-C2_AACGTGATACACAGAACGCTGATC	MC	3.405207966
MC-C2_AACGTGATACACGACCTCTTCACA	MC	2.697167086
MC-C2_AACGTGATAGCCATGCCCTCCTGA	MC	3.837733336
MC-C2_AACGTGATAGTACAAGATCCTGTA	MC	3.257195534
MC-C2_AACGTGATATAGCGACGCGAGTAA	MC	1.924199548
MC-C2_AACGTGATATCCTGTACGAACTTA	MC	3.7156282
MC-C2_AACGTGATCAAGGAGCGTACGCAA	MC	3.203177513
MC-C2_AACGTGATCACCTTACAATCCGTC	MC	2.554855213
MC-C2_AACGTGATCACCTTACTAGGATGA	MC	2.580975043
MC-C2_AACGTGATCGAACTTAGTCGTAGA	MC	2.781658598
MC-C2_AACGTGATCGACACACCACTTCGA	MC	4.294412667
MC-C2_AACGTGATCGACTGGACCTCCTGA	MC	2.349170583
MC-C2_AACGTGATCGCATACATCTTCACA	MC	2.831207765
MC-C2_AACGTGATGAACAGGCAACGCTTA	MC	3.999072311
MC-C2_AACGTGATGAACAGGCCGGATTGC	MC	3.316124934
MC-C2_AACGTGATGACAGTGCAAGGTACA	MC	3.254958371
MC-C2_AACGTGATGATAGACAAGCCATGC	MC	3.748778973
MC-C2_AACGTGATGATAGACAGACAGTGC	MC	4.654019047
MC-C2_AACGTGATGCCAAGACTCTTCACA	MC	3.039637628
MC-C2_AACGTGATGCCACATAATTGGCTC	MC	3.786939257
MC-C2_AACGTGATGCCACATAGAACAGGC	MC	3.123635553
MC-C2_AACGTGATGCTAACGAGCGAGTAA	MC	2.921384416
MC-C2_AACGTGATGGTGCGAAAAGGACAC	MC	2.088727967
MC-C2_AACGTGATGTGTTCTATATCAGCA	MC	3.127657015
MC-C2_AACGTGATTATCAGCAGCCAAGAC	MC	2.599224438
MC-C2_AACGTGATTCCGTCTATGGTGGTA	MC	4.014781616
MC-C2_AACGTGATTTCACGCAGACTAGTA	MC	2.241442788
MC-C2_AACTCACCAAACATCGCGACTGGA	MC	3.536694778
MC-C2_AACTCACCAACGCTTACTAAGGTC	MC	3.239735919
MC-C2_AACTCACCAACGTGATACACGACC	MC	2.438884617
MC-C2_AACTCACCAAGGACACAGATCGCA	MC	3.527739768
MC-C2_AACTCACCAATCCGTCATTGGCTC	MC	3.796595658
MC-C2_AACTCACCAATCCGTCCGGATTGC	MC	3.069236028
MC-C2_AACTCACCAATCCGTCGGTGCGAA	MC	3.520072717
MC-C2_AACTCACCAATGTTGCCAGCGTTA	MC	1.469808223
MC-C2_AACTCACCACAAGCTAAGTACAAG	MC	3.597552088
MC-C2_AACTCACCACAGCAGAGAACAGGC	MC	1.931730934
MC-C2_AACTCACCACATTGGCAGCCATGC	MC	3.453374191
MC-C2_AACTCACCACCTCCAAACACAGAA	MC	3.818977605
MC-C2_AACTCACCACCTCCAAACAGCAGA	MC	3.259566722
MC-C2_AACTCACCACGTATCACCAGTTCA	MC	4.192408014
MC-C2_AACTCACCACGTATCACGAACTTA	MC	2.863852409
MC-C2_AACTCACCAGATGTACCAAGGAGC	MC	1.77834476
MC-C2_AACTCACCAGCACCTCGCGAGTAA	MC	3.003191934
MC-C2_AACTCACCAGCAGGAAAGTACAAG	MC	2.453005636
MC-C2_AACTCACCAGTACAAGTTCACGCA	MC	2.218299319
MC-C2_AACTCACCAGTCACTACGGATTGC	MC	3.046701919
MC-C2_AACTCACCATAGCGACCCGACAAC	MC	3.959356004
MC-C2_AACTCACCATCCTGTACGCATACA	MC	2.400475019
MC-C2_AACTCACCATGCCTAAAGAGTCAA	MC	4.459798521
MC-C2_AACTCACCATGCCTAAGCTCGGTA	MC	3.201881303
MC-C2_AACTCACCATTGGCTCAGCCATGC	MC	3.439582615
MC-C2_AACTCACCCAACCACAAGGCTAAC	MC	3.118561792
MC-C2_AACTCACCCAAGGAGCACATTGGC	MC	3.108538267
MC-C2_AACTCACCCAAGGAGCCCTCTATC	MC	3.613294946
MC-C2_AACTCACCCACTTCGAAGCCATGC	MC	3.688918455
MC-C2_AACTCACCCCGACAACCCATCCTC	MC	2.964014398
MC-C2_AACTCACCCCGTGAGACGACACAC	MC	3.307183253
MC-C2_AACTCACCCCTCTATCACACGACC	MC	4.083717608
MC-C2_AACTCACCCCTCTATCCGACTGGA	MC	2.75964704
MC-C2_AACTCACCCGACACACACATTGGC	MC	3.285453878
MC-C2_AACTCACCCGCTGATCAAACATCG	MC	4.21918986
MC-C2_AACTCACCCGGATTGCAACGTGAT	MC	3.900183145
MC-C2_AACTCACCCGGATTGCCATCAAGT	MC	3.763782209
MC-C2_AACTCACCCGGATTGCCCTAATCC	MC	3.831176719
MC-C2_AACTCACCCTAAGGTCAACCGAGA	MC	2.991618641
MC-C2_AACTCACCCTGGCATAAACGTGAT	MC	3.606646476
MC-C2_AACTCACCCTGGCATAAGCCATGC	MC	3.23384449
MC-C2_AACTCACCGAATCTGATTCACGCA	MC	4.699979824
MC-C2_AACTCACCGACAGTGCACAGATTC	MC	3.362702379
MC-C2_AACTCACCGACAGTGCAGCCATGC	MC	3.13191426
MC-C2_AACTCACCGATAGACAATGCCTAA	MC	2.436501127
MC-C2_AACTCACCGCCAAGACGTACGCAA	MC	1.887646845
MC-C2_AACTCACCGCGAGTAAATGCCTAA	MC	3.341271467
MC-C2_AACTCACCGCGAGTAACGACACAC	MC	3.798041147
MC-C2_AACTCACCGCTAACGAAAACATCG	MC	4.440085218
MC-C2_AACTCACCGCTAACGAAGCAGGAA	MC	2.773526721
MC-C2_AACTCACCGGAGAACACACTTCGA	MC	2.48668073
MC-C2_AACTCACCGGTGCGAACAGCGTTA	MC	3.625354349
MC-C2_AACTCACCGTACGCAACTGAGCCA	MC	2.828407538
MC-C2_AACTCACCGTCGTAGAGCCACATA	MC	3.671585173
MC-C2_AACTCACCTAGGATGACGCATACA	MC	2.9268025
MC-C2_AACTCACCTAGGATGAGTACGCAA	MC	3.360591838
MC-C2_AACTCACCTCTTCACATCCGTCTA	MC	4.176640435
MC-C2_AACTCACCTGGAACAAGACAGTGC	MC	3.262312853
MC-C2_AAGACGGAAACAACCAAAGGACAC	MC	3.318450594
MC-C2_AAGACGGAAAGACGGATATCAGCA	MC	4.524264533
MC-C2_AAGACGGAAAGAGATCACATTGGC	MC	3.056409309
MC-C2_AAGACGGAAAGGTACAAACTCACC	MC	2.844688747
MC-C2_AAGACGGAAAGGTACAAAGAGATC	MC	2.743953891
MC-C2_AAGACGGAAATGTTGCCGACTGGA	MC	2.204367465
MC-C2_AAGACGGAACACAGAAGAGCTGAA	MC	3.649656097
MC-C2_AAGACGGAACACGACCCGACTGGA	MC	3.525817152
MC-C2_AAGACGGAACAGATTCAGTCACTA	MC	3.060104895
MC-C2_AAGACGGAACAGCAGAATTGAGGA	MC	4.121844901
MC-C2_AAGACGGAACAGCAGACATCAAGT	MC	2.960409429
MC-C2_AAGACGGAACGCTCGACCATCCTC	MC	3.926767965
MC-C2_AAGACGGAACGTATCACGGATTGC	MC	3.484176593
MC-C2_AAGACGGAACTATGCACTCAATGA	MC	3.256131841
MC-C2_AAGACGGAACTATGCAGATAGACA	MC	3.706057082
MC-C2_AAGACGGAAGATGTACAATCCGTC	MC	3.047384079
MC-C2_AAGACGGAAGTACAAGATCATTCC	MC	3.882720709
MC-C2_AAGACGGAAGTACAAGCTAAGGTC	MC	3.400091739
MC-C2_AAGACGGAAGTCACTACATACCAA	MC	2.834720503
MC-C2_AAGACGGAAGTGGTCACAACCACA	MC	3.161848299
MC-C2_AAGACGGAATGCCTAAAGTGGTCA	MC	3.343982695
MC-C2_AAGACGGAATTGAGGAGGTGCGAA	MC	3.226034939
MC-C2_AAGACGGACAAGACTATGGTGGTA	MC	3.677578366
MC-C2_AAGACGGACAATGGAACAACCACA	MC	3.189213934
MC-C2_AAGACGGACAATGGAACGAACTTA	MC	3.318027826
MC-C2_AAGACGGACAGATCTGTCCGTCTA	MC	2.012069943
MC-C2_AAGACGGACAGCGTTACATACCAA	MC	3.411179486
MC-C2_AAGACGGACATACCAACAAGGAGC	MC	3.347879971
MC-C2_AAGACGGACATCAAGTAACGTGAT	MC	3.333355476
MC-C2_AAGACGGACCAGTTCAACGCTCGA	MC	3.74376396
MC-C2_AAGACGGACCGTGAGAGTCGTAGA	MC	2.429863158
MC-C2_AAGACGGACCTAATCCGAGTTAGC	MC	3.267762185
MC-C2_AAGACGGACCTCCTGACTAAGGTC	MC	2.486512339
MC-C2_AAGACGGACCTCCTGATCCGTCTA	MC	1.163673571
MC-C2_AAGACGGACGAACTTACTAAGGTC	MC	3.195557049
MC-C2_AAGACGGACGACACACCCAGTTCA	MC	3.185873419
MC-C2_AAGACGGACGCATACAACCTCCAA	MC	3.585221859
MC-C2_AAGACGGACTCAATGAAAACATCG	MC	2.796342808
MC-C2_AAGACGGACTGAGCCAAGTACAAG	MC	3.520072717
MC-C2_AAGACGGAGAATCTGATGGCTTCA	MC	2.754035314
MC-C2_AAGACGGAGAGTTAGCACAGCAGA	MC	4.499956602
MC-C2_AAGACGGAGGTGCGAACGGATTGC	MC	1.900357061
MC-C2_AAGACGGAGTCTGTCACGACTGGA	MC	2.916274233
MC-C2_AAGACGGATCCGTCTAGATAGACA	MC	3.532885992
MC-C2_AAGACGGATGAAGAGAAACTCACC	MC	2.597497027
MC-C2_AAGACGGATGGAACAATAGGATGA	MC	1.14727961
MC-C2_AAGACGGATGGCTTCAAGCAGGAA	MC	0
MC-C2_AAGACGGATGGTGGTACCTCCTGA	MC	3.167169531
MC-C2_AAGACGGATTCACGCAGCGAGTAA	MC	2.848818971
MC-C2_AAGAGATCAACGTGATGCCAAGAC	MC	3.581414799
MC-C2_AAGAGATCAACGTGATTAGGATGA	MC	1.882670691
MC-C2_AAGAGATCAACTCACCCATCAAGT	MC	2.409106666
MC-C2_AAGAGATCAAGACGGAGAACAGGC	MC	1.882434568
MC-C2_AAGAGATCAAGACGGAGCCAAGAC	MC	1.623777394
MC-C2_AAGAGATCAATCCGTCCAACCACA	MC	3.530125595
MC-C2_AAGAGATCAATCCGTCTCTTCACA	MC	3.344092564
MC-C2_AAGAGATCACACGACCGCTAACGA	MC	3.427717894
MC-C2_AAGAGATCACATTGGCCATACCAA	MC	2.838415462
MC-C2_AAGAGATCACATTGGCCTGGCATA	MC	4.131815997
MC-C2_AAGAGATCACGTATCAATTGAGGA	MC	2.4399594
MC-C2_AAGAGATCAGAGTCAACAATGGAA	MC	3.907941819
MC-C2_AAGAGATCAGAGTCAATCTTCACA	MC	3.768330271
MC-C2_AAGAGATCAGATCGCAAGTGGTCA	MC	3.357623791
MC-C2_AAGAGATCAGATCGCAGCTAACGA	MC	3.556638293
MC-C2_AAGAGATCAGCACCTCGAGTTAGC	MC	3.462783753
MC-C2_AAGAGATCAGGCTAACCGAACTTA	MC	2.637928303
MC-C2_AAGAGATCAGTGGTCAAGCACCTC	MC	1.922453117
MC-C2_AAGAGATCATCATTCCGAGTTAGC	MC	2.847983438
MC-C2_AAGAGATCATGCCTAACCTAATCC	MC	2.464157674
MC-C2_AAGAGATCATTGGCTCACAGCAGA	MC	3.899294211
MC-C2_AAGAGATCATTGGCTCAGTACAAG	MC	3.773493978
MC-C2_AAGAGATCATTGGCTCCGCATACA	MC	3.347106333
MC-C2_AAGAGATCCAACCACAAGATCGCA	MC	4.311193836
MC-C2_AAGAGATCCAACCACAAGTCACTA	MC	4.219151549
MC-C2_AAGAGATCCAAGACTACCTCTATC	MC	2.521951888
MC-C2_AAGAGATCCAATGGAAATTGAGGA	MC	3.42916094
MC-C2_AAGAGATCCACCTTACGGTGCGAA	MC	0
MC-C2_AAGAGATCCACTTCGACTAAGGTC	MC	3.35496752
MC-C2_AAGAGATCCAGATCTGAAGAGATC	MC	2.719238428
MC-C2_AAGAGATCCCGACAACAGGCTAAC	MC	3.493100403
MC-C2_AAGAGATCCCGTGAGAAGCACCTC	MC	3.430895534
MC-C2_AAGAGATCCCTAATCCCAATGGAA	MC	2.088727967
MC-C2_AAGAGATCCCTCCTGAAGGCTAAC	MC	3.662782479
MC-C2_AAGAGATCCCTCTATCCCTCTATC	MC	2.656716228
MC-C2_AAGAGATCCGAACTTACTGAGCCA	MC	2.574230167
MC-C2_AAGAGATCCGAACTTAGAATCTGA	MC	4.106902887
MC-C2_AAGAGATCCGACTGGAAGTGGTCA	MC	4.561681817
MC-C2_AAGAGATCCGACTGGACATCAAGT	MC	2.920968991
MC-C2_AAGAGATCCGACTGGAGGAGAACA	MC	2.564211214
MC-C2_AAGAGATCCTGAGCCACATCAAGT	MC	3.779689363
MC-C2_AAGAGATCGAGCTGAAACACAGAA	MC	4.232954902
MC-C2_AAGAGATCGCCACATATGGTGGTA	MC	3.563347553
MC-C2_AAGAGATCGCTAACGACCTCTATC	MC	2.830206671
MC-C2_AAGAGATCGTACGCAAAAGGTACA	MC	3.146657546
MC-C2_AAGAGATCGTCGTAGACAGCGTTA	MC	3.348833649
MC-C2_AAGAGATCGTCGTAGACATCAAGT	MC	3.299052303
MC-C2_AAGAGATCTCCGTCTAAATCCGTC	MC	3.445019591
MC-C2_AAGAGATCTCCGTCTAACAGATTC	MC	3.829959193
MC-C2_AAGAGATCTCCGTCTACAGATCTG	MC	2.5236841
MC-C2_AAGAGATCTCTTCACAAATCCGTC	MC	1.900840999
MC-C2_AAGAGATCTCTTCACAACAGCAGA	MC	3.219259905
MC-C2_AAGAGATCTGGTGGTACGCTGATC	MC	4.389326823
MC-C2_AAGAGATCTTCACGCACGACTGGA	MC	3.127975002
MC-C2_AAGGACACAAACATCGCCGACAAC	MC	4.007254643
MC-C2_AAGGACACAACCGAGAAGGCTAAC	MC	0
MC-C2_AAGGACACAACGCTTAAGTCACTA	MC	2.825881582
MC-C2_AAGGACACAACGTGATTGGCTTCA	MC	3.148698205
MC-C2_AAGGACACAAGAGATCCGCTGATC	MC	3.177354513
MC-C2_AAGGACACAATGTTGCCTCAATGA	MC	2.899323668
MC-C2_AAGGACACACACGACCAGGCTAAC	MC	3.044331981
MC-C2_AAGGACACACAGCAGAAGATCGCA	MC	2.712572979
MC-C2_AAGGACACACCACTGTATAGCGAC	MC	3.156880748
MC-C2_AAGGACACACCACTGTTGGTGGTA	MC	2.44607595
MC-C2_AAGGACACACGTATCAAAGACGGA	MC	2.754625636
MC-C2_AAGGACACACGTATCACAAGGAGC	MC	3.740193301
MC-C2_AAGGACACACTATGCAAACGCTTA	MC	2.841643092
MC-C2_AAGGACACAGATGTACAGATGTAC	MC	4.062903036
MC-C2_AAGGACACAGCACCTCGCCAAGAC	MC	4.128542344
MC-C2_AAGGACACATCATTCCATTGGCTC	MC	3.952053194
MC-C2_AAGGACACATCCTGTAGGAGAACA	MC	2.926593506
MC-C2_AAGGACACATGCCTAAACAGCAGA	MC	4.31847528
MC-C2_AAGGACACATTGGCTCAACAACCA	MC	2.956551669
MC-C2_AAGGACACATTGGCTCAGTACAAG	MC	1.886933904
MC-C2_AAGGACACATTGGCTCATCCTGTA	MC	4.146743344
MC-C2_AAGGACACCAATGGAATGGAACAA	MC	3.644186844
MC-C2_AAGGACACCAGATCTGGCTCGGTA	MC	2.897845096
MC-C2_AAGGACACCATACCAAAACTCACC	MC	3.681437706
MC-C2_AAGGACACCATCAAGTCGCATACA	MC	2.122937413
MC-C2_AAGGACACCCGACAACGCTAACGA	MC	3.846289421
MC-C2_AAGGACACCCTAATCCGTCTGTCA	MC	1.793845846
MC-C2_AAGGACACCCTCCTGAGTCGTAGA	MC	3.332300944
MC-C2_AAGGACACCCTCTATCCCTCTATC	MC	3.34856107
MC-C2_AAGGACACCCTCTATCCGGATTGC	MC	2.997356647
MC-C2_AAGGACACCCTCTATCGAACAGGC	MC	2.498210615
MC-C2_AAGGACACCCTCTATCGAGTTAGC	MC	2.72336559
MC-C2_AAGGACACCGACACACACTATGCA	MC	3.796229138
MC-C2_AAGGACACCGACACACCAGATCTG	MC	3.958331293
MC-C2_AAGGACACCGCTGATCAATCCGTC	MC	4.174702398
MC-C2_AAGGACACCTGAGCCAGCCAAGAC	MC	2.736652037
MC-C2_AAGGACACCTGGCATAATTGAGGA	MC	4.363855819
MC-C2_AAGGACACGAACAGGCACACAGAA	MC	3.043434653
MC-C2_AAGGACACGAATCTGAAGCAGGAA	MC	3.160357613
MC-C2_AAGGACACGAATCTGACAGATCTG	MC	4.427018693
MC-C2_AAGGACACGCCACATAAAACATCG	MC	4.214341102
MC-C2_AAGGACACGCTCGGTATGAAGAGA	MC	2.730933197
MC-C2_AAGGACACGTCGTAGATCCGTCTA	MC	3.804151503
MC-C2_AAGGACACGTGTTCTAACATTGGC	MC	3.738613736
MC-C2_AAGGACACTCCGTCTAAGATGTAC	MC	3.127210032
MC-C2_AAGGACACTCCGTCTACGCATACA	MC	2.331530144
MC-C2_AAGGACACTGGCTTCAAACCGAGA	MC	4.206913718
MC-C2_AAGGACACTTCACGCAACCTCCAA	MC	3.819756128
MC-C2_AAGGTACAAACAACCATCTTCACA	MC	2.684727475
MC-C2_AAGGTACAAACGCTTAGCCAAGAC	MC	3.549620162
MC-C2_AAGGTACAAACTCACCAGCCATGC	MC	2.771417625
MC-C2_AAGGTACAAACTCACCCGCATACA	MC	4.896098444
MC-C2_AAGGTACAAAGACGGACAAGGAGC	MC	3.489705537
MC-C2_AAGGTACAAAGAGATCGCTAACGA	MC	3.13769686
MC-C2_AAGGTACAAAGGTACAGCCAAGAC	MC	3.149372619
MC-C2_AAGGTACAAATCCGTCCAGATCTG	MC	2.75488308
MC-C2_AAGGTACAAATGTTGCAGGCTAAC	MC	4.109319642
MC-C2_AAGGTACAAATGTTGCCTGGCATA	MC	4.395697516
MC-C2_AAGGTACAACAAGCTAGAGCTGAA	MC	1.100482447
MC-C2_AAGGTACAACACAGAAACATTGGC	MC	4.292178283
MC-C2_AAGGTACAACGCTCGAAGGCTAAC	MC	2.882276832
MC-C2_AAGGTACAACGTATCAAACTCACC	MC	2.849934235
MC-C2_AAGGTACAACTATGCAACTATGCA	MC	0
MC-C2_AAGGTACAACTATGCAGCGAGTAA	MC	2.165621599
MC-C2_AAGGTACAAGAGTCAAAGATGTAC	MC	3.725681229
MC-C2_AAGGTACAAGAGTCAAGATAGACA	MC	3.156587071
MC-C2_AAGGTACAAGATGTACACCTCCAA	MC	3.775964855
MC-C2_AAGGTACAAGTACAAGAGTACAAG	MC	3.572403954
MC-C2_AAGGTACAAGTACAAGCCGAAGTA	MC	2.715795134
MC-C2_AAGGTACAAGTCACTAACAGCAGA	MC	3.443940588
MC-C2_AAGGTACAAGTCACTAACTATGCA	MC	3.105842617
MC-C2_AAGGTACAAGTGGTCAAGATGTAC	MC	3.177024198
MC-C2_AAGGTACAATAGCGACTCCGTCTA	MC	4.075493074
MC-C2_AAGGTACAATCCTGTACAAGGAGC	MC	2.374411599
MC-C2_AAGGTACAATTGGCTCATGCCTAA	MC	3.218766117
MC-C2_AAGGTACACAATGGAAGCGAGTAA	MC	2.976650057
MC-C2_AAGGTACACAGATCTGGGTGCGAA	MC	3.745592754
MC-C2_AAGGTACACAGATCTGTCCGTCTA	MC	3.318462927
MC-C2_AAGGTACACCATCCTCCTGGCATA	MC	3.653706962
MC-C2_AAGGTACACCTCTATCCAAGACTA	MC	3.468484712
MC-C2_AAGGTACACGAACTTAAAGGACAC	MC	3.937150808
MC-C2_AAGGTACACGAACTTACTCAATGA	MC	3.932717312
MC-C2_AAGGTACACGAACTTATGGTGGTA	MC	3.025982731
MC-C2_AAGGTACACGACTGGAACGTATCA	MC	3.565121177
MC-C2_AAGGTACACGACTGGAGCGAGTAA	MC	3.635499903
MC-C2_AAGGTACACTGTAGCCCCTCCTGA	MC	3.819683439
MC-C2_AAGGTACAGATGAATCGCCACATA	MC	2.592662281
MC-C2_AAGGTACAGCCAAGACCCGACAAC	MC	3.741001453
MC-C2_AAGGTACAGCGAGTAACTCAATGA	MC	1.118604795
MC-C2_AAGGTACAGGAGAACAACACAGAA	MC	3.509788682
MC-C2_AAGGTACAGGAGAACAACGCTCGA	MC	0
MC-C2_AAGGTACAGGTGCGAAAGCACCTC	MC	2.095576271
MC-C2_AAGGTACAGGTGCGAACACTTCGA	MC	2.612584187
MC-C2_AAGGTACAGGTGCGAATCTTCACA	MC	3.697449186
MC-C2_AAGGTACAGTCTGTCAGATGAATC	MC	3.503463299
MC-C2_AAGGTACATCCGTCTAAGATGTAC	MC	2.776582119
MC-C2_AAGGTACATCCGTCTAATCCTGTA	MC	2.293011361
MC-C2_AAGGTACATTCACGCACAGCGTTA	MC	1.927955737
MC-C2_AATCCGTCAAACATCGGCCAAGAC	MC	3.775766483
MC-C2_AATCCGTCAACAACCACAAGACTA	MC	3.623920723
MC-C2_AATCCGTCAAGACGGAACAAGCTA	MC	2.928811313
MC-C2_AATCCGTCACAGATTCATTGAGGA	MC	3.42268466
MC-C2_AATCCGTCACAGCAGATCTTCACA	MC	3.787767441
MC-C2_AATCCGTCACCACTGTAGCCATGC	MC	3.569717362
MC-C2_AATCCGTCAGCACCTCCCTCTATC	MC	3.799473575
MC-C2_AATCCGTCAGCCATGCGACTAGTA	MC	3.021715896
MC-C2_AATCCGTCATTGAGGACGACTGGA	MC	2.715313588
MC-C2_AATCCGTCATTGGCTCAGATGTAC	MC	4.042894088
MC-C2_AATCCGTCATTGGCTCCCAGTTCA	MC	2.785812264
MC-C2_AATCCGTCCAACCACATGGAACAA	MC	2.653744082
MC-C2_AATCCGTCCAATGGAAGACTAGTA	MC	4.038298075
MC-C2_AATCCGTCCAATGGAATGGAACAA	MC	3.730413833
MC-C2_AATCCGTCCAGATCTGCTGGCATA	MC	3.015283877
MC-C2_AATCCGTCCAGATCTGTCTTCACA	MC	3.33601685
MC-C2_AATCCGTCCATACCAACAACCACA	MC	3.263343274
MC-C2_AATCCGTCCCATCCTCCATCAAGT	MC	2.826569335
MC-C2_AATCCGTCCCGAAGTAAATGTTGC	MC	3.805477275
MC-C2_AATCCGTCCCGACAACATCCTGTA	MC	1.476808775
MC-C2_AATCCGTCCCGTGAGACCTCTATC	MC	3.26211164
MC-C2_AATCCGTCCCTAATCCACATTGGC	MC	4.256693226
MC-C2_AATCCGTCCCTAATCCGCCACATA	MC	3.816490579
MC-C2_AATCCGTCCGCTGATCAGCACCTC	MC	4.399995755
MC-C2_AATCCGTCCTCAATGACGCTGATC	MC	3.272144843
MC-C2_AATCCGTCCTGGCATAAGCAGGAA	MC	4.128113128
MC-C2_AATCCGTCCTGTAGCCGATGAATC	MC	4.061426269
MC-C2_AATCCGTCGAACAGGCACACAGAA	MC	3.349469978
MC-C2_AATCCGTCGAATCTGAAGCAGGAA	MC	3.494957324
MC-C2_AATCCGTCGACAGTGCCTGAGCCA	MC	4.399587788
MC-C2_AATCCGTCGAGTTAGCCTCAATGA	MC	1.893614978
MC-C2_AATCCGTCGATAGACAAATGTTGC	MC	3.543426496
MC-C2_AATCCGTCGATGAATCGCCACATA	MC	4.457628547
MC-C2_AATCCGTCGCCACATAAATCCGTC	MC	0
MC-C2_AATCCGTCGCGAGTAACATCAAGT	MC	3.500654055
MC-C2_AATCCGTCGGTGCGAAGAGCTGAA	MC	2.522704591
MC-C2_AATCCGTCGTCTGTCATGGAACAA	MC	2.993417238
MC-C2_AATCCGTCTTCACGCAAACGTGAT	MC	1.824582841
MC-C2_AATCCGTCTTCACGCATGGAACAA	MC	3.924313578
MC-C2_AATGTTGCAAACATCGACACGACC	MC	3.402291563
MC-C2_AATGTTGCAACAACCACAAGACTA	MC	3.536656228
MC-C2_AATGTTGCAAGGACACGCTCGGTA	MC	2.553214716
MC-C2_AATGTTGCAATGTTGCAGGCTAAC	MC	3.679889399
MC-C2_AATGTTGCACACAGAAAGCACCTC	MC	3.379110969
MC-C2_AATGTTGCACACAGAAGAACAGGC	MC	3.006900056
MC-C2_AATGTTGCACCACTGTAAACATCG	MC	2.634772079
MC-C2_AATGTTGCACCACTGTCCGTGAGA	MC	3.17513024
MC-C2_AATGTTGCACGCTCGAAAGGTACA	MC	3.674734774
MC-C2_AATGTTGCACTATGCACGGATTGC	MC	3.742896776
MC-C2_AATGTTGCAGATCGCAGTGTTCTA	MC	3.436521644
MC-C2_AATGTTGCAGTGGTCATGAAGAGA	MC	1.919716972
MC-C2_AATGTTGCATCCTGTAAACTCACC	MC	4.22339095
MC-C2_AATGTTGCATGCCTAACGCTGATC	MC	1.384347524
MC-C2_AATGTTGCCAACCACAGTCGTAGA	MC	1.981270913
MC-C2_AATGTTGCCAATGGAAACAGCAGA	MC	3.277120677
MC-C2_AATGTTGCCACCTTACATTGAGGA	MC	3.09705676
MC-C2_AATGTTGCCACTTCGAACAAGCTA	MC	3.256131841
MC-C2_AATGTTGCCAGCGTTACAATGGAA	MC	4.302367625
MC-C2_AATGTTGCCCGACAACCCAGTTCA	MC	2.947523205
MC-C2_AATGTTGCCCGTGAGAAGTGGTCA	MC	1.669306996
MC-C2_AATGTTGCCCGTGAGAGCCACATA	MC	0
MC-C2_AATGTTGCCCTCCTGACATACCAA	MC	1.856686219
MC-C2_AATGTTGCCCTCCTGAGGTGCGAA	MC	3.684572629
MC-C2_AATGTTGCCGAACTTAACCTCCAA	MC	3.094437393
MC-C2_AATGTTGCCGGATTGCAATCCGTC	MC	2.623037667
MC-C2_AATGTTGCCGGATTGCGCGAGTAA	MC	1.861259183
MC-C2_AATGTTGCCTGTAGCCGCCAAGAC	MC	3.851115299
MC-C2_AATGTTGCGAATCTGACCATCCTC	MC	3.933297347
MC-C2_AATGTTGCGAATCTGAGTACGCAA	MC	3.562368371
MC-C2_AATGTTGCGATAGACAGTCGTAGA	MC	2.855707085
MC-C2_AATGTTGCGCCACATACATCAAGT	MC	3.352077672
MC-C2_AATGTTGCGCGAGTAAGCTAACGA	MC	2.539127394
MC-C2_AATGTTGCGCTCGGTAACACGACC	MC	2.195448772
MC-C2_AATGTTGCGCTCGGTAAGCCATGC	MC	3.518086281
MC-C2_AATGTTGCGGAGAACAGTACGCAA	MC	3.816490579
MC-C2_AATGTTGCGTACGCAAGCTAACGA	MC	3.916541614
MC-C2_AATGTTGCTAGGATGATATCAGCA	MC	2.987479132
MC-C2_AATGTTGCTATCAGCAAGATGTAC	MC	0
MC-C2_AATGTTGCTCCGTCTAAACTCACC	MC	4.165821197
MC-C2_AATGTTGCTCCGTCTAATAGCGAC	MC	3.900695328
MC-C2_AATGTTGCTCTTCACAAAACATCG	MC	0
MC-C2_AATGTTGCTCTTCACAATTGGCTC	MC	3.701608104
MC-C2_AATGTTGCTGGAACAACGCTGATC	MC	3.643655651
MC-C2_AATGTTGCTGGAACAAGAATCTGA	MC	3.295875385
MC-C2_AATGTTGCTGGTGGTACATCAAGT	MC	2.258526647
MC-C2_AATGTTGCTTCACGCAAGTGGTCA	MC	1.613610938
MC-C2_ACAAGCTAAACAACCAATAGCGAC	MC	3.738511015
MC-C2_ACAAGCTAAACAACCATGGAACAA	MC	3.338250884
MC-C2_ACAAGCTAAACGTGATACACGACC	MC	4.221022875
MC-C2_ACAAGCTAAAGGACACCAAGGAGC	MC	3.843619967
MC-C2_ACAAGCTAACAGCAGACTGTAGCC	MC	4.29271646
MC-C2_ACAAGCTAACCTCCAACGCTGATC	MC	2.653334927
MC-C2_ACAAGCTAACGCTCGAAAGACGGA	MC	1.881019421
MC-C2_ACAAGCTAACGCTCGACTGGCATA	MC	3.060166411
MC-C2_ACAAGCTAACGTATCAAACGTGAT	MC	3.049296856
MC-C2_ACAAGCTAACGTATCAAGATCGCA	MC	3.372087418
MC-C2_ACAAGCTAACGTATCACGAACTTA	MC	3.830501899
MC-C2_ACAAGCTAACTATGCACAAGACTA	MC	0
MC-C2_ACAAGCTAAGAGTCAAGCGAGTAA	MC	3.392346064
MC-C2_ACAAGCTAAGATGTACACATTGGC	MC	3.243784682
MC-C2_ACAAGCTAAGATGTACGCCAAGAC	MC	1.873284443
MC-C2_ACAAGCTAAGCACCTCATAGCGAC	MC	2.927081233
MC-C2_ACAAGCTAAGCAGGAAAAGAGATC	MC	3.654317883
MC-C2_ACAAGCTAAGCCATGCGCTCGGTA	MC	3.093180751
MC-C2_ACAAGCTAAGTACAAGGAGCTGAA	MC	1.469550439
MC-C2_ACAAGCTAAGTCACTAGATAGACA	MC	3.961696432
MC-C2_ACAAGCTAATAGCGACTGGAACAA	MC	2.93183298
MC-C2_ACAAGCTACAACCACACGCATACA	MC	3.20163001
MC-C2_ACAAGCTACAAGACTAAGATCGCA	MC	2.553761199
MC-C2_ACAAGCTACAAGACTACACTTCGA	MC	3.487104561
MC-C2_ACAAGCTACAAGGAGCCTGAGCCA	MC	3.544630881
MC-C2_ACAAGCTACAGATCTGGAACAGGC	MC	3.816762283
MC-C2_ACAAGCTACAGCGTTACCTCTATC	MC	2.028235094
MC-C2_ACAAGCTACATCAAGTAGTCACTA	MC	3.360591838
MC-C2_ACAAGCTACCATCCTCCGCATACA	MC	3.697768982
MC-C2_ACAAGCTACCGAAGTAGTCTGTCA	MC	4.770009497
MC-C2_ACAAGCTACCGTGAGACAAGGAGC	MC	2.981375179
MC-C2_ACAAGCTACCGTGAGAGTGTTCTA	MC	1.026339381
MC-C2_ACAAGCTACCGTGAGATGGAACAA	MC	4.307831589
MC-C2_ACAAGCTACCTAATCCCTCAATGA	MC	3.573918524
MC-C2_ACAAGCTACCTCTATCTCCGTCTA	MC	3.199308796
MC-C2_ACAAGCTACGACACACGTACGCAA	MC	3.101506716
MC-C2_ACAAGCTACGACACACTAGGATGA	MC	1.913043341
MC-C2_ACAAGCTACGCATACACGAACTTA	MC	1.925950082
MC-C2_ACAAGCTACGCTGATCCCTCTATC	MC	3.740923215
MC-C2_ACAAGCTACGGATTGCCCATCCTC	MC	3.667393723
MC-C2_ACAAGCTACTCAATGACAAGACTA	MC	2.308093588
MC-C2_ACAAGCTAGAATCTGAACGTATCA	MC	3.575398038
MC-C2_ACAAGCTAGAATCTGACCTAATCC	MC	3.299890143
MC-C2_ACAAGCTAGATAGACACAAGGAGC	MC	3.01771118
MC-C2_ACAAGCTAGATAGACACAATGGAA	MC	2.933095012
MC-C2_ACAAGCTAGATGAATCTTCACGCA	MC	3.981062608
MC-C2_ACAAGCTAGCCACATACAGATCTG	MC	3.600113607
MC-C2_ACAAGCTAGCTAACGAGACAGTGC	MC	4.629949783
MC-C2_ACAAGCTAGGTGCGAACGACTGGA	MC	2.719889901
MC-C2_ACAAGCTAGTACGCAACCTCCTGA	MC	2.445787112
MC-C2_ACAAGCTAGTCTGTCAGAGTTAGC	MC	3.008772906
MC-C2_ACAAGCTAGTCTGTCAGTGTTCTA	MC	4.321729039
MC-C2_ACAAGCTATATCAGCAATGCCTAA	MC	2.934895516
MC-C2_ACAAGCTATCCGTCTAAAGGACAC	MC	3.784854411
MC-C2_ACAAGCTATCTTCACAGTGTTCTA	MC	3.762380452
MC-C2_ACAAGCTATGAAGAGAATGCCTAA	MC	3.874732504
MC-C2_ACAAGCTATGAAGAGAGGAGAACA	MC	3.19137477
MC-C2_ACAAGCTATGGTGGTAGCCAAGAC	MC	3.809796507
MC-C2_ACACAGAAAAACATCGATCATTCC	MC	2.743582715
MC-C2_ACACAGAAAACAACCAACAAGCTA	MC	3.459094439
MC-C2_ACACAGAAAACTCACCGTCTGTCA	MC	3.232025004
MC-C2_ACACAGAAAAGGACACGACAGTGC	MC	3.189467498
MC-C2_ACACAGAAAAGGTACACCTCTATC	MC	2.984166252
MC-C2_ACACAGAAAAGGTACATATCAGCA	MC	1.252049142
MC-C2_ACACAGAAACAAGCTACGACTGGA	MC	4.32486794
MC-C2_ACACAGAAACAAGCTAGAGTTAGC	MC	1.763975365
MC-C2_ACACAGAAACACGACCCCTAATCC	MC	2.894720455
MC-C2_ACACAGAAACAGCAGAATCATTCC	MC	3.481627862
MC-C2_ACACAGAAACCACTGTAGCAGGAA	MC	1.8934552
MC-C2_ACACAGAAAGCACCTCAATCCGTC	MC	3.387422296
MC-C2_ACACAGAAAGCACCTCACCTCCAA	MC	2.757899256
MC-C2_ACACAGAAAGCAGGAACAAGACTA	MC	2.454787552
MC-C2_ACACAGAAAGGCTAACGTGTTCTA	MC	2.813554862
MC-C2_ACACAGAAAGTGGTCAAATCCGTC	MC	3.532592839
MC-C2_ACACAGAAAGTGGTCACGGATTGC	MC	3.238413446
MC-C2_ACACAGAAATAGCGACGTCTGTCA	MC	3.617165493
MC-C2_ACACAGAACAAGACTAGACTAGTA	MC	2.943681403
MC-C2_ACACAGAACAAGGAGCGGTGCGAA	MC	3.484176593
MC-C2_ACACAGAACACCTTACAAGACGGA	MC	3.826841031
MC-C2_ACACAGAACACCTTACCCGTGAGA	MC	2.722922463
MC-C2_ACACAGAACAGATCTGAACTCACC	MC	2.217630387
MC-C2_ACACAGAACCATCCTCAGCCATGC	MC	4.465604292
MC-C2_ACACAGAACCGAAGTAAACAACCA	MC	3.979387306
MC-C2_ACACAGAACCTCTATCCACTTCGA	MC	3.835724986
MC-C2_ACACAGAACCTCTATCCCATCCTC	MC	3.497343364
MC-C2_ACACAGAACGCTGATCCTGTAGCC	MC	2.964580961
MC-C2_ACACAGAACTGAGCCATCTTCACA	MC	3.47621355
MC-C2_ACACAGAACTGTAGCCTATCAGCA	MC	3.916024828
MC-C2_ACACAGAAGAATCTGACTGAGCCA	MC	3.469991883
MC-C2_ACACAGAAGATAGACAATCATTCC	MC	2.484998321
MC-C2_ACACAGAAGATAGACACACTTCGA	MC	3.544242201
MC-C2_ACACAGAAGCCAAGACAGATCGCA	MC	2.189264336
MC-C2_ACACAGAAGCCAAGACAGCCATGC	MC	4.480447917
MC-C2_ACACAGAAGCTAACGATGAAGAGA	MC	3.852286867
MC-C2_ACACAGAAGGTGCGAACTGGCATA	MC	3.74229331
MC-C2_ACACAGAAGGTGCGAATAGGATGA	MC	4.101939824
MC-C2_ACACAGAAGTCGTAGAAAGAGATC	MC	4.002269104
MC-C2_ACACAGAAGTCGTAGAGAACAGGC	MC	1.762374397
MC-C2_ACACAGAAGTCTGTCAGCTAACGA	MC	3.754322628
MC-C2_ACACAGAATCCGTCTATGGCTTCA	MC	3.351062702
MC-C2_ACACAGAATGAAGAGACGCTGATC	MC	3.562576362
MC-C2_ACACAGAATTCACGCAATGCCTAA	MC	3.547675884
MC-C2_ACACGACCAAACATCGCCGACAAC	MC	3.757925934
MC-C2_ACACGACCAAGACGGAGTACGCAA	MC	4.429346919
MC-C2_ACACGACCAAGAGATCCAACCACA	MC	3.555461402
MC-C2_ACACGACCAAGAGATCCATACCAA	MC	3.659685568
MC-C2_ACACGACCAAGGTACAAAGGACAC	MC	2.407219946
MC-C2_ACACGACCACAGCAGAGCCAAGAC	MC	0.973698103
MC-C2_ACACGACCACATTGGCCAGATCTG	MC	3.204798347
MC-C2_ACACGACCACGTATCAATCATTCC	MC	4.361706875
MC-C2_ACACGACCACGTATCACAAGGAGC	MC	3.75702429
MC-C2_ACACGACCAGTACAAGGATGAATC	MC	3.168804658
MC-C2_ACACGACCAGTCACTAACAAGCTA	MC	3.541525919
MC-C2_ACACGACCATCATTCCAAGGTACA	MC	3.376923234
MC-C2_ACACGACCATCATTCCTGGCTTCA	MC	4.442206027
MC-C2_ACACGACCATGCCTAACAGCGTTA	MC	2.707552565
MC-C2_ACACGACCATTGGCTCGGAGAACA	MC	2.637268361
MC-C2_ACACGACCCAATGGAATAGGATGA	MC	3.419963615
MC-C2_ACACGACCCAGATCTGCGACTGGA	MC	4.125330374
MC-C2_ACACGACCCATCAAGTACAAGCTA	MC	3.394663037
MC-C2_ACACGACCCATCAAGTATCATTCC	MC	2.435787398
MC-C2_ACACGACCCCAGTTCAAGATCGCA	MC	4.190147291
MC-C2_ACACGACCCCTCTATCGATGAATC	MC	3.857894959
MC-C2_ACACGACCCGGATTGCCAGCGTTA	MC	3.341678431
MC-C2_ACACGACCCGGATTGCTAGGATGA	MC	2.751011214
MC-C2_ACACGACCCTAAGGTCAGATGTAC	MC	2.164028435
MC-C2_ACACGACCCTGTAGCCAACCGAGA	MC	3.492250538
MC-C2_ACACGACCGAGCTGAAATCCTGTA	MC	1.613289008
MC-C2_ACACGACCGATGAATCTATCAGCA	MC	2.291212067
MC-C2_ACACGACCGCCACATACATACCAA	MC	2.209199389
MC-C2_ACACGACCGCGAGTAACCGTGAGA	MC	3.664146441
MC-C2_ACACGACCGCTAACGAAACGCTTA	MC	3.693394021
MC-C2_ACACGACCGCTAACGACAAGACTA	MC	3.019474165
MC-C2_ACACGACCGCTAACGACCGTGAGA	MC	3.7299217
MC-C2_ACACGACCGGAGAACACGAACTTA	MC	0
MC-C2_ACACGACCGTACGCAACCGTGAGA	MC	4.049887104
MC-C2_ACACGACCTGGAACAACACCTTAC	MC	2.587488948
MC-C2_ACACGACCTGGTGGTAGCCAAGAC	MC	3.784342611
MC-C2_ACAGATTCAACCGAGACAACCACA	MC	2.792738746
MC-C2_ACAGATTCAACCGAGATGGAACAA	MC	3.352392053
MC-C2_ACAGATTCACACGACCACACAGAA	MC	3.314817937
MC-C2_ACAGATTCACACGACCGAGTTAGC	MC	4.028664883
MC-C2_ACAGATTCACAGATTCAAACATCG	MC	3.627802578
MC-C2_ACAGATTCACAGATTCATCATTCC	MC	3.06527007
MC-C2_ACAGATTCACAGCAGAACATTGGC	MC	3.537883578
MC-C2_ACAGATTCACATTGGCGCGAGTAA	MC	2.070199834
MC-C2_ACAGATTCACGCTCGAACCTCCAA	MC	2.746266958
MC-C2_ACAGATTCACTATGCACCATCCTC	MC	2.443671993
MC-C2_ACAGATTCAGATCGCAGGAGAACA	MC	3.376968759
MC-C2_ACAGATTCAGATGTACAACGCTTA	MC	3.200840679
MC-C2_ACAGATTCAGATGTACATCATTCC	MC	3.695958225
MC-C2_ACAGATTCAGCAGGAAATAGCGAC	MC	3.059889624
MC-C2_ACAGATTCAGGCTAACAGCCATGC	MC	3.431474446
MC-C2_ACAGATTCAGTCACTACACTTCGA	MC	1.400715863
MC-C2_ACAGATTCAGTCACTACATCAAGT	MC	3.744450302
MC-C2_ACAGATTCATAGCGACCAAGGAGC	MC	2.678863107
MC-C2_ACAGATTCATAGCGACTCCGTCTA	MC	4.05420629
MC-C2_ACAGATTCATGCCTAAAGTGGTCA	MC	3.622666117
MC-C2_ACAGATTCCAAGGAGCACATTGGC	MC	2.971949531
MC-C2_ACAGATTCCACTTCGAAGCAGGAA	MC	3.935509149
MC-C2_ACAGATTCCAGCGTTAAACGCTTA	MC	4.200367941
MC-C2_ACAGATTCCAGCGTTAAGCCATGC	MC	3.048886636
MC-C2_ACAGATTCCAGCGTTAGGAGAACA	MC	2.629132263
MC-C2_ACAGATTCCATACCAACCTAATCC	MC	3.67276505
MC-C2_ACAGATTCCATACCAAGCGAGTAA	MC	3.841901678
MC-C2_ACAGATTCCCGACAACCCTCCTGA	MC	2.639681023
MC-C2_ACAGATTCCCGTGAGACCTCCTGA	MC	3.269764751
MC-C2_ACAGATTCCCGTGAGATGGCTTCA	MC	2.22006554
MC-C2_ACAGATTCCCTAATCCAGCACCTC	MC	2.17839057
MC-C2_ACAGATTCCCTAATCCAGGCTAAC	MC	3.082775457
MC-C2_ACAGATTCGAACAGGCATCCTGTA	MC	2.916352934
MC-C2_ACAGATTCGATGAATCGTCTGTCA	MC	3.205532763
MC-C2_ACAGATTCGCCAAGACAGAGTCAA	MC	2.654475194
MC-C2_ACAGATTCGCTAACGAACAAGCTA	MC	3.950080576
MC-C2_ACAGATTCGCTCGGTAAACGTGAT	MC	3.6362297
MC-C2_ACAGATTCGCTCGGTACTCAATGA	MC	3.758571669
MC-C2_ACAGATTCGGAGAACAAATCCGTC	MC	4.034920302
MC-C2_ACAGATTCGGAGAACAATCCTGTA	MC	3.272284315
MC-C2_ACAGATTCGTCGTAGATGGTGGTA	MC	3.470374083
MC-C2_ACAGATTCTAGGATGAGGTGCGAA	MC	3.076342166
MC-C2_ACAGATTCTCCGTCTAGTCTGTCA	MC	2.349342047
MC-C2_ACAGATTCTGGCTTCACCGACAAC	MC	1.231739069
MC-C2_ACAGCAGAAACGTGATGAACAGGC	MC	3.772795832
MC-C2_ACAGCAGAAAGACGGACAATGGAA	MC	4.231154473
MC-C2_ACAGCAGAAAGACGGATTCACGCA	MC	1.259228973
MC-C2_ACAGCAGAAATGTTGCTTCACGCA	MC	3.356658759
MC-C2_ACAGCAGAACATTGGCGACTAGTA	MC	2.470996702
MC-C2_ACAGCAGAACGCTCGAAGATCGCA	MC	2.954578569
MC-C2_ACAGCAGAACTATGCATGGAACAA	MC	2.272067589
MC-C2_ACAGCAGAAGATGTACGCGAGTAA	MC	3.244376611
MC-C2_ACAGCAGAAGTACAAGACTATGCA	MC	3.502213711
MC-C2_ACAGCAGAAGTGGTCACGGATTGC	MC	1.672110232
MC-C2_ACAGCAGAATAGCGACCAAGACTA	MC	3.175099724
MC-C2_ACAGCAGAATAGCGACGAGTTAGC	MC	3.27181949
MC-C2_ACAGCAGAATCCTGTACATCAAGT	MC	3.792347937
MC-C2_ACAGCAGAATGCCTAAAAGGACAC	MC	1.972429498
MC-C2_ACAGCAGAATTGAGGAAATGTTGC	MC	4.017648152
MC-C2_ACAGCAGAATTGAGGACCGACAAC	MC	3.62110638
MC-C2_ACAGCAGAATTGAGGACCTCCTGA	MC	4.111556607
MC-C2_ACAGCAGACAAGGAGCAACCGAGA	MC	4.144376378
MC-C2_ACAGCAGACAGATCTGGACTAGTA	MC	3.831090177
MC-C2_ACAGCAGACGAACTTAAGCCATGC	MC	3.339707873
MC-C2_ACAGCAGACGACTGGAACACGACC	MC	3.957911476
MC-C2_ACAGCAGACGACTGGAGCCACATA	MC	1.594096186
MC-C2_ACAGCAGAGACTAGTATCTTCACA	MC	3.418820273
MC-C2_ACAGCAGAGAGCTGAAAAGGACAC	MC	3.578513438
MC-C2_ACAGCAGAGATGAATCACGTATCA	MC	3.647821575
MC-C2_ACAGCAGAGCCAAGACATTGGCTC	MC	3.83736306
MC-C2_ACAGCAGAGCCACATAGAATCTGA	MC	2.734696714
MC-C2_ACAGCAGAGCTAACGATCTTCACA	MC	2.856093274
MC-C2_ACAGCAGAGCTCGGTAGTCTGTCA	MC	4.094595514
MC-C2_ACAGCAGAGTCGTAGAAACTCACC	MC	3.799260099
MC-C2_ACAGCAGAGTCGTAGAAGCCATGC	MC	3.067586674
MC-C2_ACAGCAGAGTGTTCTAAGGCTAAC	MC	3.102086226
MC-C2_ACAGCAGATCTTCACAACTATGCA	MC	2.628535774
MC-C2_ACAGCAGATGGCTTCACGACACAC	MC	3.516104024
MC-C2_ACATTGGCAAACATCGAGAGTCAA	MC	3.168011506
MC-C2_ACATTGGCAAACATCGGAGCTGAA	MC	2.40550566
MC-C2_ACATTGGCAACTCACCACAGCAGA	MC	3.51588803
MC-C2_ACATTGGCAAGAGATCTGAAGAGA	MC	3.544881072
MC-C2_ACATTGGCACACAGAAGCGAGTAA	MC	3.076999906
MC-C2_ACATTGGCACACAGAAGTACGCAA	MC	2.463262579
MC-C2_ACATTGGCACACGACCACCTCCAA	MC	3.562146564
MC-C2_ACATTGGCACAGATTCGCTCGGTA	MC	2.82124723
MC-C2_ACATTGGCACATTGGCACAGATTC	MC	1.336949579
MC-C2_ACATTGGCACGCTCGACCGTGAGA	MC	2.679766229
MC-C2_ACATTGGCACTATGCACTGTAGCC	MC	2.480806878
MC-C2_ACATTGGCAGAGTCAAGCTCGGTA	MC	1.563694462
MC-C2_ACATTGGCAGTACAAGACAGCAGA	MC	3.431764036
MC-C2_ACATTGGCATTGGCTCATCATTCC	MC	3.68871106
MC-C2_ACATTGGCATTGGCTCTTCACGCA	MC	4.051119187
MC-C2_ACATTGGCCACCTTACCACTTCGA	MC	4.041245239
MC-C2_ACATTGGCCACTTCGAAGCAGGAA	MC	4.016012121
MC-C2_ACATTGGCCATACCAAACAGCAGA	MC	3.207237526
MC-C2_ACATTGGCCATACCAACCGTGAGA	MC	4.207004385
MC-C2_ACATTGGCCCTAATCCAAACATCG	MC	4.30845718
MC-C2_ACATTGGCCCTAATCCCACTTCGA	MC	3.289120478
MC-C2_ACATTGGCCGAACTTACAGATCTG	MC	3.450256544
MC-C2_ACATTGGCGACAGTGCCAATGGAA	MC	3.471593043
MC-C2_ACATTGGCGATAGACAACCACTGT	MC	4.284010723
MC-C2_ACATTGGCGCCAAGACACAAGCTA	MC	3.984099195
MC-C2_ACATTGGCGCGAGTAAGAACAGGC	MC	3.689896784
MC-C2_ACATTGGCGCTAACGAAGTCACTA	MC	3.718404967
MC-C2_ACATTGGCGCTCGGTAAACAACCA	MC	4.422212517
MC-C2_ACATTGGCGGAGAACATATCAGCA	MC	2.865022124
MC-C2_ACATTGGCGGTGCGAAGCTCGGTA	MC	3.286338533
MC-C2_ACATTGGCGTACGCAACGACTGGA	MC	2.336580098
MC-C2_ACATTGGCGTACGCAAGTGTTCTA	MC	3.681175738
MC-C2_ACATTGGCTCTTCACACCGTGAGA	MC	3.212572692
MC-C2_ACATTGGCTGGAACAAAAACATCG	MC	2.512673271
MC-C2_ACATTGGCTGGCTTCAACGTATCA	MC	2.996732588
MC-C2_ACATTGGCTGGTGGTACAAGACTA	MC	3.680241301
MC-C2_ACCACTGTAAGACGGACTGGCATA	MC	3.912949007
MC-C2_ACCACTGTAAGGTACAATAGCGAC	MC	4.116951927
MC-C2_ACCACTGTAAGGTACATCCGTCTA	MC	0
MC-C2_ACCACTGTAATCCGTCATTGGCTC	MC	3.828361934
MC-C2_ACCACTGTACCACTGTCAATGGAA	MC	3.351372714
MC-C2_ACCACTGTACGCTCGAAAGACGGA	MC	3.298095696
MC-C2_ACCACTGTACGCTCGAACAAGCTA	MC	3.891977046
MC-C2_ACCACTGTACTATGCAAGATCGCA	MC	3.395923231
MC-C2_ACCACTGTAGATCGCAACGTATCA	MC	2.689884677
MC-C2_ACCACTGTAGTGGTCAGAATCTGA	MC	3.288021704
MC-C2_ACCACTGTATAGCGACTGGAACAA	MC	2.930153022
MC-C2_ACCACTGTATCATTCCGAACAGGC	MC	2.8967356
MC-C2_ACCACTGTATCCTGTAGAGCTGAA	MC	4.153679888
MC-C2_ACCACTGTCAACCACACCAGTTCA	MC	4.396897845
MC-C2_ACCACTGTCACCTTACCTGAGCCA	MC	3.590512315
MC-C2_ACCACTGTCACTTCGAAGTCACTA	MC	2.878783273
MC-C2_ACCACTGTCAGCGTTAGTACGCAA	MC	2.903964246
MC-C2_ACCACTGTCATCAAGTAACGTGAT	MC	0
MC-C2_ACCACTGTCCGACAACAATCCGTC	MC	3.692086844
MC-C2_ACCACTGTCCGACAACCAGCGTTA	MC	2.42656378
MC-C2_ACCACTGTCCGACAACGCTCGGTA	MC	2.948236452
MC-C2_ACCACTGTCCTCCTGAACCACTGT	MC	2.599801013
MC-C2_ACCACTGTCCTCCTGATCCGTCTA	MC	4.386797485
MC-C2_ACCACTGTCCTCTATCCAAGACTA	MC	3.639591285
MC-C2_ACCACTGTCGGATTGCCATACCAA	MC	3.004596975
MC-C2_ACCACTGTCTAAGGTCAGCAGGAA	MC	3.067183292
MC-C2_ACCACTGTCTAAGGTCTATCAGCA	MC	2.997370346
MC-C2_ACCACTGTGAGCTGAAAACCGAGA	MC	4.135781752
MC-C2_ACCACTGTGAGCTGAAGAACAGGC	MC	3.24710437
MC-C2_ACCACTGTGATAGACAAAGGTACA	MC	2.389528348
MC-C2_ACCACTGTGCTAACGATGGTGGTA	MC	1.493452845
MC-C2_ACCACTGTGGAGAACAACAGATTC	MC	3.233428292
MC-C2_ACCACTGTGTACGCAAGTGTTCTA	MC	2.851213862
MC-C2_ACCACTGTGTGTTCTACAAGACTA	MC	3.303378514
MC-C2_ACCACTGTGTGTTCTACAGATCTG	MC	3.095300091
MC-C2_ACCACTGTTCCGTCTAGGAGAACA	MC	3.365655892
MC-C2_ACCACTGTTCTTCACAATCATTCC	MC	4.129513733
MC-C2_ACCACTGTTGGAACAAGTGTTCTA	MC	3.430063974
MC-C2_ACCACTGTTGGTGGTAAGTGGTCA	MC	2.000926688
MC-C2_ACCACTGTTTCACGCACGGATTGC	MC	2.604739842
MC-C2_ACCTCCAAAAACATCGGTCGTAGA	MC	4.174636047
MC-C2_ACCTCCAAAACAACCAAATGTTGC	MC	3.015365853
MC-C2_ACCTCCAAAAGGTACAGATAGACA	MC	1.937048469
MC-C2_ACCTCCAAAATGTTGCGAGCTGAA	MC	2.1115589
MC-C2_ACCTCCAAACAAGCTACCATCCTC	MC	3.602348841
MC-C2_ACCTCCAAACAGATTCGTACGCAA	MC	3.736370396
MC-C2_ACCTCCAAACATTGGCAAGACGGA	MC	4.106057257
MC-C2_ACCTCCAAACATTGGCTGAAGAGA	MC	3.135651774
MC-C2_ACCTCCAAAGATCGCACGACACAC	MC	3.523791968
MC-C2_ACCTCCAAAGCACCTCTGGAACAA	MC	3.959928267
MC-C2_ACCTCCAAAGCAGGAAACGCTCGA	MC	4.6380166
MC-C2_ACCTCCAAAGTACAAGCAGCGTTA	MC	1.330567446
MC-C2_ACCTCCAAAGTCACTACCATCCTC	MC	3.626275668
MC-C2_ACCTCCAAATAGCGACACACAGAA	MC	3.82002876
MC-C2_ACCTCCAAATAGCGACTAGGATGA	MC	3.70459017
MC-C2_ACCTCCAAATGCCTAACAAGGAGC	MC	3.881051985
MC-C2_ACCTCCAAATTGAGGACTGGCATA	MC	3.61272219
MC-C2_ACCTCCAAATTGAGGATCTTCACA	MC	3.041756089
MC-C2_ACCTCCAAATTGGCTCAGCCATGC	MC	4.163075732
MC-C2_ACCTCCAACAACCACAACAGCAGA	MC	3.152225623
MC-C2_ACCTCCAACAACCACACCGACAAC	MC	4.242007442
MC-C2_ACCTCCAACAAGACTACCTAATCC	MC	3.452675391
MC-C2_ACCTCCAACAAGGAGCAACGCTTA	MC	3.964804321
MC-C2_ACCTCCAACAAGGAGCGTACGCAA	MC	3.576898643
MC-C2_ACCTCCAACACCTTACACCTCCAA	MC	4.531687388
MC-C2_ACCTCCAACAGCGTTAGATGAATC	MC	3.644762857
MC-C2_ACCTCCAACATCAAGTCCGACAAC	MC	3.532885992
MC-C2_ACCTCCAACCAGTTCAAAGAGATC	MC	3.459776278
MC-C2_ACCTCCAACCAGTTCACCTCCTGA	MC	3.863482052
MC-C2_ACCTCCAACCATCCTCTCTTCACA	MC	2.337424776
MC-C2_ACCTCCAACCGACAACAAGAGATC	MC	2.667563271
MC-C2_ACCTCCAACCTAATCCGCGAGTAA	MC	1.322838518
MC-C2_ACCTCCAACGAACTTAACACAGAA	MC	3.236006533
MC-C2_ACCTCCAACGGATTGCACGCTCGA	MC	3.283275329
MC-C2_ACCTCCAACTGAGCCAATAGCGAC	MC	2.86307345
MC-C2_ACCTCCAACTGGCATACACCTTAC	MC	3.798853609
MC-C2_ACCTCCAACTGTAGCCGAGTTAGC	MC	2.606750157
MC-C2_ACCTCCAAGAATCTGACAATGGAA	MC	4.030460054
MC-C2_ACCTCCAAGACAGTGCGAGCTGAA	MC	4.050348951
MC-C2_ACCTCCAAGACTAGTATCTTCACA	MC	3.745314466
MC-C2_ACCTCCAAGAGCTGAACTGGCATA	MC	3.331113984
MC-C2_ACCTCCAAGAGTTAGCGATAGACA	MC	1.895294741
MC-C2_ACCTCCAAGCCACATAAACGTGAT	MC	4.254297915
MC-C2_ACCTCCAAGCCACATAATGCCTAA	MC	3.984488657
MC-C2_ACCTCCAAGCGAGTAACCTCCTGA	MC	4.964439459
MC-C2_ACCTCCAAGCTAACGAGCTAACGA	MC	2.778973367
MC-C2_ACCTCCAAGCTCGGTACAGATCTG	MC	3.23467745
MC-C2_ACCTCCAAGCTCGGTAGATAGACA	MC	2.961523001
MC-C2_ACCTCCAAGGAGAACAACAGATTC	MC	3.020621946
MC-C2_ACCTCCAAGGTGCGAAGACTAGTA	MC	2.923940536
MC-C2_ACCTCCAAGTACGCAAAGCACCTC	MC	2.105012696
MC-C2_ACCTCCAAGTCGTAGACCGTGAGA	MC	3.518324433
MC-C2_ACCTCCAAGTGTTCTAACAGATTC	MC	3.380911879
MC-C2_ACCTCCAAGTGTTCTACATACCAA	MC	2.723492238
MC-C2_ACCTCCAATAGGATGAGATAGACA	MC	2.048564303
MC-C2_ACCTCCAATCCGTCTAACAGCAGA	MC	3.472005211
MC-C2_ACCTCCAATGAAGAGACTGGCATA	MC	3.056452194
MC-C2_ACCTCCAATGGCTTCAAGCCATGC	MC	2.533636975
MC-C2_ACCTCCAATGGTGGTACGAACTTA	MC	2.679003531
MC-C2_ACCTCCAATGGTGGTAGAGTTAGC	MC	3.66455818
MC-C2_ACCTCCAATTCACGCAAAGGTACA	MC	3.438449419
MC-C2_ACGCTCGAAACAACCATAGGATGA	MC	3.093431941
MC-C2_ACGCTCGAAACGCTTACGCATACA	MC	2.145156059
MC-C2_ACGCTCGAAACGTGATAGATCGCA	MC	4.446374107
MC-C2_ACGCTCGAAAGAGATCGAGCTGAA	MC	4.191744871
MC-C2_ACGCTCGAAAGAGATCTTCACGCA	MC	3.534096211
MC-C2_ACGCTCGAAATCCGTCGACAGTGC	MC	2.779293815
MC-C2_ACGCTCGAAATGTTGCATGCCTAA	MC	1.996789609
MC-C2_ACGCTCGAAATGTTGCCACTTCGA	MC	3.56396692
MC-C2_ACGCTCGAACACAGAAAAGAGATC	MC	2.642696705
MC-C2_ACGCTCGAACACGACCACAGCAGA	MC	3.604904607
MC-C2_ACGCTCGAACAGATTCGACTAGTA	MC	2.941129283
MC-C2_ACGCTCGAACATTGGCGAGTTAGC	MC	2.883436805
MC-C2_ACGCTCGAACCACTGTCCTCTATC	MC	3.780501449
MC-C2_ACGCTCGAACTATGCAAGCCATGC	MC	1.398530521
MC-C2_ACGCTCGAAGATCGCACCTCCTGA	MC	4.374269062
MC-C2_ACGCTCGAAGATGTACCAATGGAA	MC	3.592309652
MC-C2_ACGCTCGAAGCAGGAAGATGAATC	MC	3.569820552
MC-C2_ACGCTCGAAGGCTAACAGATGTAC	MC	3.508373546
MC-C2_ACGCTCGAAGTCACTAAGTACAAG	MC	4.088871846
MC-C2_ACGCTCGAATAGCGACAGATGTAC	MC	3.079140844
MC-C2_ACGCTCGAATGCCTAAAACGCTTA	MC	2.748088645
MC-C2_ACGCTCGAATGCCTAAGATAGACA	MC	3.511476145
MC-C2_ACGCTCGAATTGAGGACAAGGAGC	MC	4.136993599
MC-C2_ACGCTCGACAACCACAATCCTGTA	MC	1.603385493
MC-C2_ACGCTCGACAAGACTATGGTGGTA	MC	3.734183677
MC-C2_ACGCTCGACAAGGAGCATAGCGAC	MC	2.432464669
MC-C2_ACGCTCGACACCTTACCACTTCGA	MC	3.676934427
MC-C2_ACGCTCGACACTTCGAACAGCAGA	MC	3.361392701
MC-C2_ACGCTCGACAGATCTGCCTCCTGA	MC	1.835126931
MC-C2_ACGCTCGACAGCGTTAACCACTGT	MC	2.078975015
MC-C2_ACGCTCGACATCAAGTAAACATCG	MC	2.966659872
MC-C2_ACGCTCGACATCAAGTACGCTCGA	MC	3.787943208
MC-C2_ACGCTCGACCAGTTCATGGAACAA	MC	4.207059682
MC-C2_ACGCTCGACCATCCTCCAAGACTA	MC	4.135119664
MC-C2_ACGCTCGACCATCCTCCCATCCTC	MC	4.579727678
MC-C2_ACGCTCGACCGAAGTAAATCCGTC	MC	1.807983672
MC-C2_ACGCTCGACCTAATCCACCACTGT	MC	4.476842621
MC-C2_ACGCTCGACGACACACAGGCTAAC	MC	3.363756468
MC-C2_ACGCTCGACGCATACAGTGTTCTA	MC	3.381303841
MC-C2_ACGCTCGACGCTGATCCCTAATCC	MC	2.900012085
MC-C2_ACGCTCGACTGTAGCCAACGTGAT	MC	2.703210281
MC-C2_ACGCTCGAGAACAGGCAGCACCTC	MC	2.086252509
MC-C2_ACGCTCGAGAATCTGAAACTCACC	MC	2.700615223
MC-C2_ACGCTCGAGAATCTGAGCTAACGA	MC	2.519735284
MC-C2_ACGCTCGAGACAGTGCGCTAACGA	MC	3.442737584
MC-C2_ACGCTCGAGAGCTGAAGCCACATA	MC	2.243323274
MC-C2_ACGCTCGAGAGTTAGCAGATGTAC	MC	3.972529787
MC-C2_ACGCTCGAGATAGACAATAGCGAC	MC	2.999921958
MC-C2_ACGCTCGAGCTAACGAAACGCTTA	MC	4.402382556
MC-C2_ACGCTCGAGCTAACGAAACTCACC	MC	3.069805571
MC-C2_ACGCTCGAGGAGAACAGCTCGGTA	MC	3.240746449
MC-C2_ACGCTCGAGGTGCGAACTGTAGCC	MC	0
MC-C2_ACGCTCGAGTACGCAAAATGTTGC	MC	3.042049614
MC-C2_ACGCTCGAGTACGCAAACTATGCA	MC	3.884904165
MC-C2_ACGCTCGAGTACGCAACAGATCTG	MC	3.951636106
MC-C2_ACGCTCGAGTCTGTCAAGCAGGAA	MC	4.551567374
MC-C2_ACGCTCGATCTTCACACAACCACA	MC	3.480980195
MC-C2_ACGCTCGATCTTCACAGATAGACA	MC	4.341720826
MC-C2_ACGCTCGATGGAACAAGTCGTAGA	MC	3.703339001
MC-C2_ACGCTCGATTCACGCATCCGTCTA	MC	3.483326248
MC-C2_ACGTATCAAACTCACCTCCGTCTA	MC	3.529666313
MC-C2_ACGTATCAAAGGACACCACTTCGA	MC	3.245138218
MC-C2_ACGTATCAACACGACCCGACACAC	MC	3.746121726
MC-C2_ACGTATCAACATTGGCCTGTAGCC	MC	3.573933835
MC-C2_ACGTATCAACCACTGTCGGATTGC	MC	3.563200611
MC-C2_ACGTATCAACCTCCAACCGACAAC	MC	4.145027642
MC-C2_ACGTATCAACCTCCAAGCCACATA	MC	2.309181602
MC-C2_ACGTATCAACGTATCACGACTGGA	MC	0
MC-C2_ACGTATCAAGCAGGAAAGTACAAG	MC	3.174746687
MC-C2_ACGTATCAAGCCATGCCTCAATGA	MC	3.828959384
MC-C2_ACGTATCAAGCCATGCGCTAACGA	MC	1.855319896
MC-C2_ACGTATCAAGGCTAACCCGACAAC	MC	2.695591226
MC-C2_ACGTATCAAGTACAAGAAGACGGA	MC	1.841795781
MC-C2_ACGTATCAAGTCACTAACTATGCA	MC	2.718944373
MC-C2_ACGTATCAAGTCACTACTGGCATA	MC	3.05629904
MC-C2_ACGTATCAATCCTGTAATAGCGAC	MC	3.366041501
MC-C2_ACGTATCACAACCACAACGTATCA	MC	3.308618001
MC-C2_ACGTATCACACCTTACACAGATTC	MC	3.579907016
MC-C2_ACGTATCACACCTTACACAGCAGA	MC	2.427819154
MC-C2_ACGTATCACAGATCTGATCATTCC	MC	3.65768499
MC-C2_ACGTATCACAGCGTTAAATGTTGC	MC	3.745538636
MC-C2_ACGTATCACCGACAACAGCACCTC	MC	2.45966658
MC-C2_ACGTATCACCGACAACGAGTTAGC	MC	3.496507561
MC-C2_ACGTATCACCGTGAGAATAGCGAC	MC	3.821720819
MC-C2_ACGTATCACCTAATCCGACTAGTA	MC	4.396483019
MC-C2_ACGTATCACCTCCTGAACGCTCGA	MC	3.412225728
MC-C2_ACGTATCACCTCCTGAGTCTGTCA	MC	3.977500713
MC-C2_ACGTATCACCTCTATCGTGTTCTA	MC	3.949284177
MC-C2_ACGTATCACGACACACGAGTTAGC	MC	3.679424787
MC-C2_ACGTATCACGGATTGCCGGATTGC	MC	3.346292671
MC-C2_ACGTATCACTCAATGACCTCCTGA	MC	3.21286118
MC-C2_ACGTATCACTGAGCCACCGAAGTA	MC	3.076013474
MC-C2_ACGTATCACTGAGCCACGCATACA	MC	3.811535835
MC-C2_ACGTATCACTGGCATAAGTGGTCA	MC	2.605007613
MC-C2_ACGTATCAGAACAGGCATTGAGGA	MC	4.242675864
MC-C2_ACGTATCAGCGAGTAACAGATCTG	MC	4.08630892
MC-C2_ACGTATCAGCTCGGTACCTCTATC	MC	4.342055047
MC-C2_ACGTATCAGGTGCGAACATCAAGT	MC	2.00397489
MC-C2_ACGTATCAGTCGTAGAAGTACAAG	MC	3.17230268
MC-C2_ACGTATCAGTCGTAGACGAACTTA	MC	3.572884507
MC-C2_ACGTATCAGTCTGTCAAATCCGTC	MC	3.764330825
MC-C2_ACGTATCAGTGTTCTAGCCACATA	MC	3.583518938
MC-C2_ACGTATCATCTTCACATATCAGCA	MC	3.479316813
MC-C2_ACGTATCATGAAGAGAAAGACGGA	MC	3.267415241
MC-C2_ACGTATCATGAAGAGAGGAGAACA	MC	2.759098682
MC-C2_ACGTATCATGGTGGTACCATCCTC	MC	4.106151798
MC-C2_ACGTATCATGGTGGTAGCCACATA	MC	3.958091375
MC-C2_ACTATGCAAAGACGGAAGATCGCA	MC	3.302250629
MC-C2_ACTATGCAAAGGACACAGCAGGAA	MC	2.934358818
MC-C2_ACTATGCAAATGTTGCAGAGTCAA	MC	3.043311124
MC-C2_ACTATGCAACACAGAAACCTCCAA	MC	2.891754075
MC-C2_ACTATGCAACACAGAAAGTCACTA	MC	3.84043851
MC-C2_ACTATGCAACATTGGCAGATCGCA	MC	3.352924325
MC-C2_ACTATGCAAGATCGCAAAGGTACA	MC	3.935099172
MC-C2_ACTATGCAATGCCTAAAGTGGTCA	MC	1.882434568
MC-C2_ACTATGCAATTGAGGAATTGGCTC	MC	3.283687094
MC-C2_ACTATGCACAAGACTACATACCAA	MC	0
MC-C2_ACTATGCACAATGGAAAGTACAAG	MC	2.738566623
MC-C2_ACTATGCACACCTTACCCTAATCC	MC	2.646263728
MC-C2_ACTATGCACACTTCGAACGTATCA	MC	3.004466787
MC-C2_ACTATGCACAGATCTGACAGATTC	MC	3.042619669
MC-C2_ACTATGCACAGCGTTAGATAGACA	MC	1.718589859
MC-C2_ACTATGCACAGCGTTAGCGAGTAA	MC	3.845542373
MC-C2_ACTATGCACCAGTTCAATTGAGGA	MC	2.46091799
MC-C2_ACTATGCACCAGTTCACCGTGAGA	MC	4.134555074
MC-C2_ACTATGCACCATCCTCCCTCCTGA	MC	4.119954881
MC-C2_ACTATGCACCTCTATCCCGTGAGA	MC	2.767447483
MC-C2_ACTATGCACCTCTATCTCTTCACA	MC	3.489808232
MC-C2_ACTATGCACGGATTGCAACAACCA	MC	4.181681732
MC-C2_ACTATGCACGGATTGCAGCCATGC	MC	3.589168946
MC-C2_ACTATGCACTAAGGTCCTGTAGCC	MC	4.468662238
MC-C2_ACTATGCACTCAATGACAAGACTA	MC	3.57712394
MC-C2_ACTATGCACTCAATGACTGGCATA	MC	2.983301842
MC-C2_ACTATGCACTGAGCCAGCTCGGTA	MC	4.255646228
MC-C2_ACTATGCACTGGCATATGGTGGTA	MC	0
MC-C2_ACTATGCACTGTAGCCAGGCTAAC	MC	2.324345502
MC-C2_ACTATGCACTGTAGCCGCTCGGTA	MC	2.080711328
MC-C2_ACTATGCAGACAGTGCCAGCGTTA	MC	3.514653015
MC-C2_ACTATGCAGAGCTGAAACACGACC	MC	3.661534851
MC-C2_ACTATGCAGAGCTGAATATCAGCA	MC	2.987729321
MC-C2_ACTATGCAGCCAAGACACCACTGT	MC	3.444134072
MC-C2_ACTATGCAGCCAAGACAGATCGCA	MC	2.300248433
MC-C2_ACTATGCAGCCAAGACCCGACAAC	MC	3.087755197
MC-C2_ACTATGCAGGTGCGAAATAGCGAC	MC	3.400153964
MC-C2_ACTATGCAGTCGTAGAGAATCTGA	MC	2.566427554
MC-C2_ACTATGCAGTCGTAGATAGGATGA	MC	4.014781616
MC-C2_ACTATGCATAGGATGAAACGTGAT	MC	4.143550336
MC-C2_ACTATGCATAGGATGACTGAGCCA	MC	1.435816389
MC-C2_ACTATGCATATCAGCAACAGATTC	MC	3.482986325
MC-C2_ACTATGCATATCAGCAATCATTCC	MC	4.216616764
MC-C2_ACTATGCATATCAGCAATCCTGTA	MC	3.525746019
MC-C2_ACTATGCATCCGTCTAACGCTCGA	MC	2.876014026
MC-C2_ACTATGCATGAAGAGACGAACTTA	MC	3.478071205
MC-C2_ACTATGCATTCACGCAAACGCTTA	MC	2.703860251
MC-C2_ACTATGCATTCACGCAGCCAAGAC	MC	1.39887505
MC-C2_AGAGTCAAAACAACCAGTCTGTCA	MC	2.5040349
MC-C2_AGAGTCAAAACGTGATAAGAGATC	MC	1.999821267
MC-C2_AGAGTCAAAAGAGATCAACAACCA	MC	4.050587924
MC-C2_AGAGTCAAAGAGTCAAATTGGCTC	MC	1.798457418
MC-C2_AGAGTCAAAGAGTCAAGCCACATA	MC	3.590969495
MC-C2_AGAGTCAAAGCACCTCAACTCACC	MC	1.805537124
MC-C2_AGAGTCAAAGTACAAGAGGCTAAC	MC	3.51784819
MC-C2_AGAGTCAAATGCCTAAAATCCGTC	MC	3.215043791
MC-C2_AGAGTCAAATGCCTAATGGAACAA	MC	3.214661461
MC-C2_AGAGTCAAATTGAGGAATCCTGTA	MC	3.033870819
MC-C2_AGAGTCAACAACCACACACCTTAC	MC	3.696650167
MC-C2_AGAGTCAACAACCACAGACAGTGC	MC	3.566945069
MC-C2_AGAGTCAACAATGGAAGGAGAACA	MC	3.409334538
MC-C2_AGAGTCAACACCTTACAGATGTAC	MC	2.573111154
MC-C2_AGAGTCAACATCAAGTCACCTTAC	MC	2.65570485
MC-C2_AGAGTCAACCATCCTCATTGGCTC	MC	2.962889035
MC-C2_AGAGTCAACCGAAGTAGAGTTAGC	MC	3.819928308
MC-C2_AGAGTCAACCGACAACGATGAATC	MC	3.651426127
MC-C2_AGAGTCAACCGTGAGAAGATGTAC	MC	4.307091731
MC-C2_AGAGTCAACCGTGAGAAGTGGTCA	MC	3.000375415
MC-C2_AGAGTCAACGCTGATCACGCTCGA	MC	4.21309356
MC-C2_AGAGTCAACGGATTGCACGCTCGA	MC	3.276916223
MC-C2_AGAGTCAACGGATTGCCAAGGAGC	MC	3.827942894
MC-C2_AGAGTCAACTAAGGTCACTATGCA	MC	3.92423044
MC-C2_AGAGTCAACTAAGGTCGTCGTAGA	MC	3.791888898
MC-C2_AGAGTCAAGACAGTGCCATCAAGT	MC	2.323181829
MC-C2_AGAGTCAAGAGTTAGCAACTCACC	MC	3.436409686
MC-C2_AGAGTCAAGCTCGGTAGAACAGGC	MC	3.104214243
MC-C2_AGAGTCAAGGTGCGAAGCGAGTAA	MC	1.976167791
MC-C2_AGAGTCAATAGGATGACGACTGGA	MC	2.547226334
MC-C2_AGAGTCAATCCGTCTAACACGACC	MC	2.856093274
MC-C2_AGATCGCAAAACATCGGACTAGTA	MC	3.459989454
MC-C2_AGATCGCAAACAACCACGCTGATC	MC	3.013625443
MC-C2_AGATCGCAAACGTGATGTCGTAGA	MC	3.034184634
MC-C2_AGATCGCAAATCCGTCATCATTCC	MC	2.051660485
MC-C2_AGATCGCAAATGTTGCAGCACCTC	MC	3.216853315
MC-C2_AGATCGCAAATGTTGCCCGAAGTA	MC	2.780309896
MC-C2_AGATCGCAAATGTTGCGATGAATC	MC	1.918724499
MC-C2_AGATCGCAACAAGCTATTCACGCA	MC	3.264730822
MC-C2_AGATCGCAACAGCAGAACTATGCA	MC	3.572824425
MC-C2_AGATCGCAACATTGGCAAGACGGA	MC	2.443912079
MC-C2_AGATCGCAACATTGGCCTAAGGTC	MC	3.300644846
MC-C2_AGATCGCAACCACTGTTTCACGCA	MC	3.155804392
MC-C2_AGATCGCAACTATGCAAGTCACTA	MC	3.828739228
MC-C2_AGATCGCAAGAGTCAAAACGCTTA	MC	2.659286609
MC-C2_AGATCGCAAGCACCTCGAGTTAGC	MC	4.276281612
MC-C2_AGATCGCAAGCAGGAAGTCTGTCA	MC	3.699007466
MC-C2_AGATCGCAAGTACAAGTGGTGGTA	MC	3.895622447
MC-C2_AGATCGCAAGTGGTCATGAAGAGA	MC	3.311854303
MC-C2_AGATCGCAATAGCGACGCGAGTAA	MC	0
MC-C2_AGATCGCAATCATTCCGAATCTGA	MC	3.394405312
MC-C2_AGATCGCACAACCACAAGCCATGC	MC	3.202698477
MC-C2_AGATCGCACAACCACAGGTGCGAA	MC	3.471382987
MC-C2_AGATCGCACAAGGAGCAACAACCA	MC	2.686903605
MC-C2_AGATCGCACAAGGAGCGTACGCAA	MC	2.773057597
MC-C2_AGATCGCACAAGGAGCTGGCTTCA	MC	2.239004682
MC-C2_AGATCGCACAATGGAAAGTACAAG	MC	3.780790663
MC-C2_AGATCGCACAGCGTTAAACGTGAT	MC	3.184366206
MC-C2_AGATCGCACAGCGTTAACGCTCGA	MC	3.250912943
MC-C2_AGATCGCACATACCAAGGAGAACA	MC	2.430965843
MC-C2_AGATCGCACCAGTTCAACAGATTC	MC	3.619687326
MC-C2_AGATCGCACCGAAGTAACACAGAA	MC	3.302156094
MC-C2_AGATCGCACCGAAGTACCTAATCC	MC	3.647546464
MC-C2_AGATCGCACCGACAACCTAAGGTC	MC	2.527916451
MC-C2_AGATCGCACCTAATCCAGAGTCAA	MC	2.978950466
MC-C2_AGATCGCACCTCCTGAAGTACAAG	MC	4.226117874
MC-C2_AGATCGCACGAACTTACCGAAGTA	MC	2.794034518
MC-C2_AGATCGCACGACACACATGCCTAA	MC	3.44783082
MC-C2_AGATCGCACGCATACAACATTGGC	MC	2.985351574
MC-C2_AGATCGCACGGATTGCTAGGATGA	MC	0
MC-C2_AGATCGCACTCAATGAACACAGAA	MC	3.254098771
MC-C2_AGATCGCACTGAGCCATGGCTTCA	MC	3.674577046
MC-C2_AGATCGCAGAACAGGCTTCACGCA	MC	3.660448803
MC-C2_AGATCGCAGAATCTGAGTCTGTCA	MC	3.726010649
MC-C2_AGATCGCAGAATCTGATCTTCACA	MC	4.069791539
MC-C2_AGATCGCAGACAGTGCAGCCATGC	MC	3.012203952
MC-C2_AGATCGCAGACTAGTAATGCCTAA	MC	1.701035343
MC-C2_AGATCGCAGATAGACAGTCGTAGA	MC	2.315534441
MC-C2_AGATCGCAGCCAAGACAACGTGAT	MC	3.121493038
MC-C2_AGATCGCAGCTAACGAAACCGAGA	MC	2.818182016
MC-C2_AGATCGCAGCTCGGTACTCAATGA	MC	3.742628522
MC-C2_AGATCGCAGGAGAACAGATAGACA	MC	1.880783827
MC-C2_AGATCGCAGGTGCGAAATTGAGGA	MC	3.574568369
MC-C2_AGATCGCAGTACGCAACTCAATGA	MC	3.238356645
MC-C2_AGATCGCAGTACGCAAGATAGACA	MC	2.495483553
MC-C2_AGATCGCAGTACGCAAGTACGCAA	MC	2.507479714
MC-C2_AGATCGCAGTCTGTCAACACAGAA	MC	3.224010075
MC-C2_AGATGTACAAACATCGCCAGTTCA	MC	3.038352948
MC-C2_AGATGTACAACAACCAAACAACCA	MC	3.519365949
MC-C2_AGATGTACAACCGAGAGGAGAACA	MC	3.013165305
MC-C2_AGATGTACAACGCTTAATCCTGTA	MC	4.354710194
MC-C2_AGATGTACAACTCACCAGCACCTC	MC	2.890290809
MC-C2_AGATGTACAAGGACACAGCAGGAA	MC	3.074417715
MC-C2_AGATGTACAAGGTACAGCCACATA	MC	3.299890143
MC-C2_AGATGTACAATGTTGCATCATTCC	MC	2.994047593
MC-C2_AGATGTACACACGACCCACTTCGA	MC	3.308957419
MC-C2_AGATGTACACACGACCCATCAAGT	MC	2.287625334
MC-C2_AGATGTACACAGATTCCACCTTAC	MC	3.808452099
MC-C2_AGATGTACACCTCCAACCTAATCC	MC	3.482264397
MC-C2_AGATGTACACGCTCGAACAGCAGA	MC	3.556067192
MC-C2_AGATGTACACGCTCGAACCTCCAA	MC	2.057443674
MC-C2_AGATGTACACGTATCAAATGTTGC	MC	3.262916754
MC-C2_AGATGTACAGAGTCAAAACGTGAT	MC	4.71245142
MC-C2_AGATGTACAGATGTACTGAAGAGA	MC	3.573698308
MC-C2_AGATGTACAGCACCTCGATGAATC	MC	3.568145119
MC-C2_AGATGTACAGCAGGAAAACGCTTA	MC	3.426785341
MC-C2_AGATGTACATCATTCCACGTATCA	MC	4.234284548
MC-C2_AGATGTACATCATTCCCACCTTAC	MC	3.543698319
MC-C2_AGATGTACATGCCTAACCGAAGTA	MC	2.709404582
MC-C2_AGATGTACCAAGGAGCATTGAGGA	MC	2.742483854
MC-C2_AGATGTACCAAGGAGCGTGTTCTA	MC	0
MC-C2_AGATGTACCACCTTACGCTAACGA	MC	4.355722147
MC-C2_AGATGTACCCGTGAGAACACGACC	MC	2.909824606
MC-C2_AGATGTACCGAACTTACTCAATGA	MC	3.500480919
MC-C2_AGATGTACCGCTGATCAGATCGCA	MC	3.315528033
MC-C2_AGATGTACCTAAGGTCGTCTGTCA	MC	4.310314926
MC-C2_AGATGTACGAACAGGCGCTAACGA	MC	3.084703768
MC-C2_AGATGTACGAATCTGAAGTGGTCA	MC	3.482646525
MC-C2_AGATGTACGACTAGTAGGTGCGAA	MC	3.784765884
MC-C2_AGATGTACGAGCTGAAAACGCTTA	MC	3.898110245
MC-C2_AGATGTACGAGCTGAATTCACGCA	MC	3.945539506
MC-C2_AGATGTACGATGAATCCCGTGAGA	MC	3.279003765
MC-C2_AGATGTACGCGAGTAAAACGTGAT	MC	1.95470432
MC-C2_AGATGTACGCTCGGTAAAGGACAC	MC	3.570052769
MC-C2_AGATGTACGGAGAACAGAATCTGA	MC	2.725584587
MC-C2_AGATGTACGGTGCGAACATACCAA	MC	1.194054909
MC-C2_AGATGTACGTACGCAACGGATTGC	MC	3.255353353
MC-C2_AGATGTACGTACGCAACTGGCATA	MC	2.59889514
MC-C2_AGATGTACGTACGCAATCCGTCTA	MC	3.381990171
MC-C2_AGATGTACGTCGTAGATAGGATGA	MC	3.196580049
MC-C2_AGATGTACGTCTGTCAACACGACC	MC	2.004530421
MC-C2_AGATGTACGTCTGTCAGCTCGGTA	MC	3.105978446
MC-C2_AGATGTACTATCAGCATGGAACAA	MC	2.995625405
MC-C2_AGCACCTCAACTCACCAGTCACTA	MC	3.580768312
MC-C2_AGCACCTCAAGACGGACCGACAAC	MC	3.128633007
MC-C2_AGCACCTCAAGAGATCGACTAGTA	MC	2.536980586
MC-C2_AGCACCTCAATGTTGCCGAACTTA	MC	3.650978699
MC-C2_AGCACCTCAATGTTGCTCCGTCTA	MC	3.307102797
MC-C2_AGCACCTCACAGATTCGTACGCAA	MC	4.396372972
MC-C2_AGCACCTCACAGCAGAAATCCGTC	MC	3.343213974
MC-C2_AGCACCTCACGTATCAATGCCTAA	MC	3.095731746
MC-C2_AGCACCTCACTATGCACCAGTTCA	MC	4.189736816
MC-C2_AGCACCTCACTATGCACCGAAGTA	MC	2.853008433
MC-C2_AGCACCTCAGATCGCAAAGGACAC	MC	3.205305699
MC-C2_AGCACCTCAGATCGCAATGCCTAA	MC	2.900980677
MC-C2_AGCACCTCAGATGTACAACCGAGA	MC	3.319527597
MC-C2_AGCACCTCAGCACCTCAGTGGTCA	MC	3.376823913
MC-C2_AGCACCTCAGCCATGCACACGACC	MC	2.841382521
MC-C2_AGCACCTCAGCCATGCCTGAGCCA	MC	1.920959428
MC-C2_AGCACCTCATCATTCCCAACCACA	MC	3.242279663
MC-C2_AGCACCTCATCCTGTACAACCACA	MC	3.287401233
MC-C2_AGCACCTCCAACCACACCGAAGTA	MC	3.392568244
MC-C2_AGCACCTCCACTTCGAGCCACATA	MC	4.526405592
MC-C2_AGCACCTCCCATCCTCAAACATCG	MC	3.354034202
MC-C2_AGCACCTCCCGACAACAACGCTTA	MC	3.971863006
MC-C2_AGCACCTCCCGTGAGAACCACTGT	MC	3.007465858
MC-C2_AGCACCTCCCTAATCCAGATCGCA	MC	3.425197897
MC-C2_AGCACCTCCCTAATCCCACTTCGA	MC	1.314812696
MC-C2_AGCACCTCCGAACTTAAACCGAGA	MC	3.331433401
MC-C2_AGCACCTCCGAACTTACTGAGCCA	MC	2.616926894
MC-C2_AGCACCTCCGCATACAAGAGTCAA	MC	4.085370944
MC-C2_AGCACCTCCTCAATGACAGCGTTA	MC	4.212718889
MC-C2_AGCACCTCCTGGCATACCGACAAC	MC	3.407568819
MC-C2_AGCACCTCCTGTAGCCACCTCCAA	MC	3.99696402
MC-C2_AGCACCTCCTGTAGCCTTCACGCA	MC	2.905650283
MC-C2_AGCACCTCGAATCTGAATCCTGTA	MC	3.660976157
MC-C2_AGCACCTCGACTAGTAAACGCTTA	MC	3.768947748
MC-C2_AGCACCTCGACTAGTACCGAAGTA	MC	3.185095706
MC-C2_AGCACCTCGCCAAGACTTCACGCA	MC	3.774676171
MC-C2_AGCACCTCGCTCGGTACGACACAC	MC	2.536215176
MC-C2_AGCACCTCGGTGCGAACAAGACTA	MC	3.557789836
MC-C2_AGCACCTCGTGTTCTAATCCTGTA	MC	3.266375188
MC-C2_AGCACCTCTAGGATGACGCATACA	MC	2.29021417
MC-C2_AGCACCTCTCTTCACAATTGGCTC	MC	3.586165867
MC-C2_AGCACCTCTCTTCACACTGTAGCC	MC	3.201378786
MC-C2_AGCACCTCTGGCTTCACAGATCTG	MC	2.847380485
MC-C2_AGCACCTCTTCACGCAATCCTGTA	MC	0
MC-C2_AGCAGGAAAACGTGATAGGCTAAC	MC	4.037651969
MC-C2_AGCAGGAAAACGTGATGGTGCGAA	MC	3.561703106
MC-C2_AGCAGGAAAAGGTACAGTACGCAA	MC	2.923131302
MC-C2_AGCAGGAAACCACTGTATTGAGGA	MC	2.189675146
MC-C2_AGCAGGAAAGATCGCAGAGCTGAA	MC	3.132088955
MC-C2_AGCAGGAAAGCACCTCAAACATCG	MC	3.317428594
MC-C2_AGCAGGAAAGCACCTCCACTTCGA	MC	4.04639741
MC-C2_AGCAGGAAAGTACAAGAATGTTGC	MC	3.65361972
MC-C2_AGCAGGAAATCATTCCACAGATTC	MC	2.261601864
MC-C2_AGCAGGAACAACCACATCCGTCTA	MC	2.198648065
MC-C2_AGCAGGAACACTTCGAAACGTGAT	MC	4.148247762
MC-C2_AGCAGGAACATCAAGTAGCAGGAA	MC	2.563658023
MC-C2_AGCAGGAACCAGTTCAGAGTTAGC	MC	3.441517361
MC-C2_AGCAGGAACCGACAACACTATGCA	MC	3.024993578
MC-C2_AGCAGGAACCGACAACCTGTAGCC	MC	3.26201105
MC-C2_AGCAGGAACGACTGGAAAGACGGA	MC	3.745987135
MC-C2_AGCAGGAACGACTGGACCGAAGTA	MC	3.479828309
MC-C2_AGCAGGAACGCTGATCAACGTGAT	MC	2.784504721
MC-C2_AGCAGGAACTCAATGATGGCTTCA	MC	4.143528457
MC-C2_AGCAGGAACTGTAGCCCTAAGGTC	MC	1.71934146
MC-C2_AGCAGGAAGACAGTGCGATAGACA	MC	3.622114616
MC-C2_AGCAGGAAGAGCTGAAGCTAACGA	MC	2.565318668
MC-C2_AGCAGGAAGAGTTAGCGCCAAGAC	MC	3.21427929
MC-C2_AGCAGGAAGAGTTAGCTAGGATGA	MC	4.206042352
MC-C2_AGCAGGAAGATAGACAGATAGACA	MC	2.312976208
MC-C2_AGCAGGAAGATGAATCATTGGCTC	MC	2.528093256
MC-C2_AGCAGGAAGCCAAGACAACGTGAT	MC	3.374468141
MC-C2_AGCAGGAAGCCAAGACGATGAATC	MC	2.660605592
MC-C2_AGCAGGAAGCCAAGACTAGGATGA	MC	4.008798099
MC-C2_AGCAGGAAGCGAGTAAAGCAGGAA	MC	3.66542716
MC-C2_AGCAGGAAGCTAACGAATCATTCC	MC	1.378100647
MC-C2_AGCAGGAAGCTAACGAGCTCGGTA	MC	3.670926467
MC-C2_AGCAGGAAGCTCGGTAAGAGTCAA	MC	4.067688472
MC-C2_AGCAGGAAGGTGCGAATCTTCACA	MC	4.200792241
MC-C2_AGCAGGAAGTCTGTCAACTATGCA	MC	3.223418181
MC-C2_AGCAGGAAGTGTTCTACCAGTTCA	MC	1.618377509
MC-C2_AGCAGGAATATCAGCAGCCACATA	MC	4.140244551
MC-C2_AGCAGGAATCTTCACACCATCCTC	MC	1.47278039
MC-C2_AGCAGGAATGGCTTCAAAGGTACA	MC	3.083769233
MC-C2_AGCCATGCAACCGAGAACACAGAA	MC	3.666371952
MC-C2_AGCCATGCAAGGTACAAGTGGTCA	MC	3.081452103
MC-C2_AGCCATGCACACAGAAGAATCTGA	MC	4.132155283
MC-C2_AGCCATGCACAGATTCACGTATCA	MC	3.630863795
MC-C2_AGCCATGCACAGCAGATTCACGCA	MC	1.571302528
MC-C2_AGCCATGCACGCTCGACAAGGAGC	MC	2.685332001
MC-C2_AGCCATGCACGTATCACTAAGGTC	MC	2.76884667
MC-C2_AGCCATGCACGTATCATCCGTCTA	MC	3.535397808
MC-C2_AGCCATGCAGATCGCAATTGGCTC	MC	3.98601963
MC-C2_AGCCATGCAGATGTACAGTCACTA	MC	3.880601222
MC-C2_AGCCATGCAGATGTACGTACGCAA	MC	2.114243998
MC-C2_AGCCATGCAGCACCTCACTATGCA	MC	1.493319007
MC-C2_AGCCATGCAGCAGGAAATTGGCTC	MC	2.371060031
MC-C2_AGCCATGCAGTACAAGCAAGGAGC	MC	3.756795411
MC-C2_AGCCATGCAGTCACTAGCCACATA	MC	3.175688422
MC-C2_AGCCATGCAGTGGTCAAACCGAGA	MC	2.3637572
MC-C2_AGCCATGCAGTGGTCAATGCCTAA	MC	3.248927355
MC-C2_AGCCATGCAGTGGTCACGCTGATC	MC	2.674451288
MC-C2_AGCCATGCATCCTGTAGCTAACGA	MC	3.350615347
MC-C2_AGCCATGCATGCCTAAACTATGCA	MC	3.044839953
MC-C2_AGCCATGCCAAGACTAGATGAATC	MC	4.11844438
MC-C2_AGCCATGCCAAGGAGCAGTGGTCA	MC	2.827397124
MC-C2_AGCCATGCCAAGGAGCCCTAATCC	MC	3.993220257
MC-C2_AGCCATGCCAATGGAAGCCAAGAC	MC	3.349381573
MC-C2_AGCCATGCCAGATCTGTAGGATGA	MC	2.882435955
MC-C2_AGCCATGCCAGCGTTAACTATGCA	MC	3.825711103
MC-C2_AGCCATGCCCATCCTCCCTCCTGA	MC	3.309640511
MC-C2_AGCCATGCCCTAATCCACGCTCGA	MC	1.601643703
MC-C2_AGCCATGCCCTCTATCCCGACAAC	MC	0
MC-C2_AGCCATGCCGAACTTAAATGTTGC	MC	3.643532054
MC-C2_AGCCATGCCGAACTTACTGAGCCA	MC	3.458995045
MC-C2_AGCCATGCCGCTGATCAGATCGCA	MC	2.952958107
MC-C2_AGCCATGCCTAAGGTCGAGTTAGC	MC	2.736089717
MC-C2_AGCCATGCCTCAATGAATAGCGAC	MC	4.488994274
MC-C2_AGCCATGCCTCAATGACATCAAGT	MC	2.134023185
MC-C2_AGCCATGCCTCAATGATAGGATGA	MC	3.412698609
MC-C2_AGCCATGCCTGAGCCACTGTAGCC	MC	2.595773072
MC-C2_AGCCATGCGAGTTAGCGCTCGGTA	MC	4.265839937
MC-C2_AGCCATGCGATAGACACAGATCTG	MC	3.403952717
MC-C2_AGCCATGCGCCAAGACGCTCGGTA	MC	1.7167144
MC-C2_AGCCATGCGCGAGTAATAGGATGA	MC	3.718373506
MC-C2_AGCCATGCGCTAACGATCTTCACA	MC	2.390428837
MC-C2_AGCCATGCGCTCGGTAACAGCAGA	MC	2.856866156
MC-C2_AGCCATGCGGAGAACAAGTACAAG	MC	3.293312523
MC-C2_AGCCATGCGGTGCGAAAACGCTTA	MC	3.461981437
MC-C2_AGCCATGCGTCGTAGAATGCCTAA	MC	3.348521226
MC-C2_AGCCATGCGTCTGTCAAGGCTAAC	MC	4.312733841
MC-C2_AGCCATGCGTGTTCTACGACTGGA	MC	4.333203575
MC-C2_AGCCATGCGTGTTCTACTAAGGTC	MC	2.564026777
MC-C2_AGCCATGCGTGTTCTAGCCACATA	MC	1.619432354
MC-C2_AGCCATGCTGAAGAGAAGTGGTCA	MC	2.670374512
MC-C2_AGCCATGCTGGAACAACACTTCGA	MC	4.081508513
MC-C2_AGCCATGCTGGTGGTATCCGTCTA	MC	2.34024664
MC-C2_AGGCTAACAACAACCACCTAATCC	MC	3.024739399
MC-C2_AGGCTAACAACGCTTAGAATCTGA	MC	3.589142099
MC-C2_AGGCTAACAACGTGATATAGCGAC	MC	3.905361523
MC-C2_AGGCTAACAACGTGATGTCGTAGA	MC	3.548495272
MC-C2_AGGCTAACAACGTGATGTCTGTCA	MC	3.248190935
MC-C2_AGGCTAACAACTCACCCCTAATCC	MC	3.807358051
MC-C2_AGGCTAACAAGACGGAACGTATCA	MC	2.420003764
MC-C2_AGGCTAACAAGAGATCAACGTGAT	MC	2.012350619
MC-C2_AGGCTAACAAGGACACTATCAGCA	MC	2.099965767
MC-C2_AGGCTAACAAGGTACACCTCCTGA	MC	3.32215803
MC-C2_AGGCTAACACAGCAGACTGTAGCC	MC	3.656765503
MC-C2_AGGCTAACACGTATCAAGGCTAAC	MC	3.451288674
MC-C2_AGGCTAACACGTATCATAGGATGA	MC	3.740343532
MC-C2_AGGCTAACACGTATCATGGAACAA	MC	4.275851023
MC-C2_AGGCTAACAGAGTCAAGAATCTGA	MC	2.80214001
MC-C2_AGGCTAACAGCCATGCCCAGTTCA	MC	3.100831086
MC-C2_AGGCTAACAGTACAAGAACAACCA	MC	2.586149772
MC-C2_AGGCTAACAGTACAAGACAGATTC	MC	2.701911789
MC-C2_AGGCTAACAGTACAAGAGCAGGAA	MC	3.114782297
MC-C2_AGGCTAACAGTACAAGCGCATACA	MC	3.620529431
MC-C2_AGGCTAACAGTGGTCAGCTCGGTA	MC	1.787604914
MC-C2_AGGCTAACATTGAGGACACTTCGA	MC	3.318827403
MC-C2_AGGCTAACCAAGGAGCAGGCTAAC	MC	4.279670175
MC-C2_AGGCTAACCACCTTACCACTTCGA	MC	2.92457574
MC-C2_AGGCTAACCACTTCGATGGCTTCA	MC	3.344074984
MC-C2_AGGCTAACCCTAATCCCACTTCGA	MC	1.389075795
MC-C2_AGGCTAACCCTCTATCCTAAGGTC	MC	1.238658362
MC-C2_AGGCTAACCGAACTTACACCTTAC	MC	3.296752132
MC-C2_AGGCTAACCGACACACGATGAATC	MC	2.971949531
MC-C2_AGGCTAACCTCAATGACGACACAC	MC	2.928218504
MC-C2_AGGCTAACGAATCTGAAGATCGCA	MC	2.921338248
MC-C2_AGGCTAACGAGCTGAACAGATCTG	MC	4.039096804
MC-C2_AGGCTAACGCCACATAAAGGTACA	MC	3.65004967
MC-C2_AGGCTAACGCCACATACCGACAAC	MC	4.036885794
MC-C2_AGGCTAACGCGAGTAACACTTCGA	MC	3.258697695
MC-C2_AGGCTAACGTACGCAACATCAAGT	MC	3.771412684
MC-C2_AGGCTAACTATCAGCAAACAACCA	MC	4.021376755
MC-C2_AGGCTAACTGAAGAGAGCTAACGA	MC	4.120760252
MC-C2_AGGCTAACTGGAACAAAACGCTTA	MC	2.380502487
MC-C2_AGGCTAACTGGCTTCACAGATCTG	MC	3.909217772
MC-C2_AGGCTAACTGGTGGTAGCGAGTAA	MC	3.584574492
MC-C2_AGGCTAACTTCACGCAAGATGTAC	MC	2.505411149
MC-C2_AGTACAAGAACAACCACAAGACTA	MC	3.334473344
MC-C2_AGTACAAGAACAACCACCGAAGTA	MC	3.794150913
MC-C2_AGTACAAGAACCGAGAACCACTGT	MC	2.574603495
MC-C2_AGTACAAGAAGAGATCGAGCTGAA	MC	3.707154714
MC-C2_AGTACAAGAAGGACACAGAGTCAA	MC	3.155804392
MC-C2_AGTACAAGAAGGTACAACAGATTC	MC	2.212057385
MC-C2_AGTACAAGACACAGAACAGCGTTA	MC	3.48673225
MC-C2_AGTACAAGACAGATTCCGGATTGC	MC	1.992766098
MC-C2_AGTACAAGACTATGCAGAATCTGA	MC	4.014082201
MC-C2_AGTACAAGAGAGTCAAACACGACC	MC	3.050777671
MC-C2_AGTACAAGAGATCGCACCGACAAC	MC	2.32818064
MC-C2_AGTACAAGAGCCATGCACAGATTC	MC	3.416727763
MC-C2_AGTACAAGAGCCATGCATAGCGAC	MC	3.520072717
MC-C2_AGTACAAGAGTCACTAACCACTGT	MC	3.339379852
MC-C2_AGTACAAGATGCCTAACCTAATCC	MC	2.934780482
MC-C2_AGTACAAGATTGAGGAGTGTTCTA	MC	3.970470318
MC-C2_AGTACAAGATTGGCTCAACTCACC	MC	4.04528074
MC-C2_AGTACAAGCAACCACAACTATGCA	MC	3.420926144
MC-C2_AGTACAAGCAATGGAAGAACAGGC	MC	2.899465577
MC-C2_AGTACAAGCAATGGAAGAATCTGA	MC	2.789722641
MC-C2_AGTACAAGCAATGGAATGGCTTCA	MC	2.875355945
MC-C2_AGTACAAGCCAGTTCAATGCCTAA	MC	1.829396481
MC-C2_AGTACAAGCCATCCTCGCTAACGA	MC	3.174974898
MC-C2_AGTACAAGCCGAAGTAGGAGAACA	MC	3.577615682
MC-C2_AGTACAAGCCTCCTGAGTCTGTCA	MC	2.595390439
MC-C2_AGTACAAGCCTCTATCAATCCGTC	MC	2.785431688
MC-C2_AGTACAAGCCTCTATCAGATGTAC	MC	4.128805332
MC-C2_AGTACAAGCGAACTTAAGTACAAG	MC	3.476022852
MC-C2_AGTACAAGCGGATTGCAAACATCG	MC	3.426997203
MC-C2_AGTACAAGCTGAGCCATGGTGGTA	MC	3.448661535
MC-C2_AGTACAAGGACAGTGCAAGAGATC	MC	3.526244061
MC-C2_AGTACAAGGATAGACACTGGCATA	MC	3.735825515
MC-C2_AGTACAAGGCCAAGACACATTGGC	MC	3.684429256
MC-C2_AGTACAAGGCCAAGACTATCAGCA	MC	2.615516055
MC-C2_AGTACAAGGCTAACGAACAGATTC	MC	3.539358509
MC-C2_AGTACAAGGCTCGGTAAGAGTCAA	MC	3.272836597
MC-C2_AGTACAAGGTCGTAGAACGTATCA	MC	2.383028795
MC-C2_AGTACAAGGTCGTAGACCGAAGTA	MC	3.331379206
MC-C2_AGTACAAGGTCTGTCAACAGATTC	MC	4.194096713
MC-C2_AGTACAAGGTGTTCTACGAACTTA	MC	2.447039462
MC-C2_AGTACAAGTAGGATGACAGCGTTA	MC	3.318516375
MC-C2_AGTACAAGTATCAGCACAGCGTTA	MC	2.972144898
MC-C2_AGTACAAGTATCAGCAGTCGTAGA	MC	3.847411087
MC-C2_AGTACAAGTCTTCACAGTCGTAGA	MC	3.423812218
MC-C2_AGTACAAGTGGCTTCAACGCTCGA	MC	2.244579367
MC-C2_AGTACAAGTGGTGGTACAGATCTG	MC	3.0264183
MC-C2_AGTACAAGTTCACGCAAGATCGCA	MC	4.522900332
MC-C2_AGTACAAGTTCACGCACAACCACA	MC	3.026086419
MC-C2_AGTACAAGTTCACGCACAAGGAGC	MC	1.787190786
MC-C2_AGTCACTAAACTCACCAGATGTAC	MC	4.069665854
MC-C2_AGTCACTAAAGGACACGATGAATC	MC	2.610405072
MC-C2_AGTCACTAAAGGTACACCGAAGTA	MC	3.510969589
MC-C2_AGTCACTAAAGGTACACCGACAAC	MC	4.141856205
MC-C2_AGTCACTAACAGCAGAGCTCGGTA	MC	3.678214476
MC-C2_AGTCACTAACATTGGCAATCCGTC	MC	4.091844079
MC-C2_AGTCACTAACCTCCAAGGAGAACA	MC	4.03053548
MC-C2_AGTCACTAACGCTCGAAATGTTGC	MC	3.746525613
MC-C2_AGTCACTAACGTATCAATGCCTAA	MC	4.107359976
MC-C2_AGTCACTAACTATGCAATCATTCC	MC	3.251841011
MC-C2_AGTCACTAAGCACCTCAAGACGGA	MC	2.527386256
MC-C2_AGTCACTAAGCAGGAAAGATCGCA	MC	3.649345496
MC-C2_AGTCACTAAGCCATGCACATTGGC	MC	2.359985024
MC-C2_AGTCACTAAGGCTAACAGGCTAAC	MC	2.916411964
MC-C2_AGTCACTAATAGCGACATCCTGTA	MC	3.861480531
MC-C2_AGTCACTAATTGAGGAAGAGTCAA	MC	4.155664605
MC-C2_AGTCACTACACTTCGACTCAATGA	MC	3.069749936
MC-C2_AGTCACTACATACCAAGGAGAACA	MC	2.274803071
MC-C2_AGTCACTACCGAAGTACAAGACTA	MC	4.067907981
MC-C2_AGTCACTACCTCCTGAGCTAACGA	MC	2.823585027
MC-C2_AGTCACTACCTCTATCATCCTGTA	MC	3.887061925
MC-C2_AGTCACTACTGAGCCAGATGAATC	MC	3.161800174
MC-C2_AGTCACTAGACAGTGCCGAACTTA	MC	3.809561099
MC-C2_AGTCACTAGATGAATCATAGCGAC	MC	3.422172582
MC-C2_AGTCACTAGCCAAGACAAGGACAC	MC	3.921101356
MC-C2_AGTCACTAGCCAAGACTAGGATGA	MC	2.922512967
MC-C2_AGTCACTAGCGAGTAAACCACTGT	MC	4.170676472
MC-C2_AGTCACTAGCGAGTAACGACTGGA	MC	3.857565596
MC-C2_AGTCACTAGCTAACGAGTGTTCTA	MC	2.717317546
MC-C2_AGTCACTAGCTCGGTAAAGACGGA	MC	3.573789741
MC-C2_AGTCACTAGTCTGTCACGCATACA	MC	2.817984623
MC-C2_AGTCACTATATCAGCAAACGCTTA	MC	2.863462845
MC-C2_AGTCACTATCTTCACACTAAGGTC	MC	3.384552758
MC-C2_AGTGGTCAAACAACCAGACTAGTA	MC	3.258268257
MC-C2_AGTGGTCAAACGCTTACACCTTAC	MC	0
MC-C2_AGTGGTCAAACGCTTAGCCAAGAC	MC	3.401648602
MC-C2_AGTGGTCAAACGTGATAGTGGTCA	MC	4.638076929
MC-C2_AGTGGTCAAACTCACCCCGTGAGA	MC	2.879179581
MC-C2_AGTGGTCAAATGTTGCTATCAGCA	MC	3.50429728
MC-C2_AGTGGTCAACAGCAGAACGTATCA	MC	4.168627997
MC-C2_AGTGGTCAACATTGGCAACTCACC	MC	4.1907355
MC-C2_AGTGGTCAACCACTGTGTGTTCTA	MC	1.712606113
MC-C2_AGTGGTCAACGCTCGACACTTCGA	MC	3.814753498
MC-C2_AGTGGTCAAGAGTCAAACGCTCGA	MC	3.021251635
MC-C2_AGTGGTCAAGAGTCAAGTCGTAGA	MC	3.46335338
MC-C2_AGTGGTCAAGATGTACAAGGACAC	MC	4.025870183
MC-C2_AGTGGTCAAGCAGGAAAGAGTCAA	MC	3.206668921
MC-C2_AGTGGTCAAGGCTAACAGCACCTC	MC	3.276916223
MC-C2_AGTGGTCAAGTGGTCAGTGTTCTA	MC	2.978065
MC-C2_AGTGGTCAATAGCGACCCGACAAC	MC	3.67360989
MC-C2_AGTGGTCAATTGAGGACGACACAC	MC	2.706558141
MC-C2_AGTGGTCAATTGGCTCCTGGCATA	MC	4.054662066
MC-C2_AGTGGTCACAATGGAACTAAGGTC	MC	3.634307859
MC-C2_AGTGGTCACACTTCGAAGTACAAG	MC	3.408215862
MC-C2_AGTGGTCACATACCAACGGATTGC	MC	4.024819843
MC-C2_AGTGGTCACATCAAGTACATTGGC	MC	3.550902921
MC-C2_AGTGGTCACCATCCTCAACAACCA	MC	2.407219946
MC-C2_AGTGGTCACCATCCTCCTGAGCCA	MC	3.174223917
MC-C2_AGTGGTCACCGACAACAAACATCG	MC	2.512673271
MC-C2_AGTGGTCACCTCCTGACATACCAA	MC	3.217596712
MC-C2_AGTGGTCACCTCTATCCGCATACA	MC	4.380626331
MC-C2_AGTGGTCACGCATACAACGCTCGA	MC	2.555089827
MC-C2_AGTGGTCACTAAGGTCCAACCACA	MC	2.221224827
MC-C2_AGTGGTCACTAAGGTCCTGTAGCC	MC	3.932759793
MC-C2_AGTGGTCACTCAATGAATTGAGGA	MC	3.48852535
MC-C2_AGTGGTCACTGGCATAAGATCGCA	MC	4.193895196
MC-C2_AGTGGTCACTGTAGCCTGGCTTCA	MC	3.815846848
MC-C2_AGTGGTCAGAATCTGAAGCCATGC	MC	2.928236908
MC-C2_AGTGGTCAGAGCTGAATGGCTTCA	MC	3.167351068
MC-C2_AGTGGTCAGATAGACAAGCACCTC	MC	3.673952962
MC-C2_AGTGGTCAGATAGACACACTTCGA	MC	3.037880102
MC-C2_AGTGGTCAGATGAATCACAGCAGA	MC	3.637273241
MC-C2_AGTGGTCAGCCACATAAAACATCG	MC	4.048431954
MC-C2_AGTGGTCAGCTAACGAGATGAATC	MC	2.850957789
MC-C2_AGTGGTCAGTACGCAACCGACAAC	MC	4.448101729
MC-C2_AGTGGTCAGTACGCAAGCGAGTAA	MC	3.314371867
MC-C2_AGTGGTCAGTACGCAAGTGTTCTA	MC	3.699796855
MC-C2_AGTGGTCAGTCGTAGACCTCTATC	MC	3.021284788
MC-C2_AGTGGTCAGTCTGTCAAATCCGTC	MC	2.046565764
MC-C2_AGTGGTCAGTCTGTCAGTCGTAGA	MC	3.775696479
MC-C2_AGTGGTCATAGGATGAAACAACCA	MC	3.883238368
MC-C2_AGTGGTCATGAAGAGAACAAGCTA	MC	3.008668272
MC-C2_AGTGGTCATTCACGCACCAGTTCA	MC	2.505411149
MC-C2_AGTGGTCATTCACGCAGCCACATA	MC	1.693689287
MC-C2_ATAGCGACAACCGAGACCATCCTC	MC	0
MC-C2_ATAGCGACAACTCACCCGCTGATC	MC	2.230374445
MC-C2_ATAGCGACAAGAGATCCCTCCTGA	MC	2.928895111
MC-C2_ATAGCGACAAGGTACACTCAATGA	MC	0
MC-C2_ATAGCGACACAAGCTAAAGGTACA	MC	3.77460683
MC-C2_ATAGCGACACAAGCTACCGTGAGA	MC	2.942168162
MC-C2_ATAGCGACACACGACCACAGATTC	MC	3.616284434
MC-C2_ATAGCGACACAGCAGAAGTCACTA	MC	4.049452626
MC-C2_ATAGCGACACATTGGCAGTCACTA	MC	3.468150113
MC-C2_ATAGCGACACCTCCAAGTGTTCTA	MC	3.329638916
MC-C2_ATAGCGACACGTATCAAGGCTAAC	MC	3.081700086
MC-C2_ATAGCGACACGTATCAATGCCTAA	MC	3.667114949
MC-C2_ATAGCGACAGCACCTCATTGAGGA	MC	3.955355904
MC-C2_ATAGCGACAGCCATGCGAGTTAGC	MC	3.811844756
MC-C2_ATAGCGACAGTACAAGAGATGTAC	MC	3.017869709
MC-C2_ATAGCGACATCATTCCACAGCAGA	MC	3.905969884
MC-C2_ATAGCGACATCATTCCAGCAGGAA	MC	3.371747809
MC-C2_ATAGCGACATCCTGTAACCACTGT	MC	3.402677552
MC-C2_ATAGCGACATCCTGTACACCTTAC	MC	0
MC-C2_ATAGCGACATGCCTAATGGAACAA	MC	3.314080011
MC-C2_ATAGCGACATTGAGGACCGAAGTA	MC	3.902685037
MC-C2_ATAGCGACCAACCACACGAACTTA	MC	4.734190786
MC-C2_ATAGCGACCAACCACAGTGTTCTA	MC	4.056715727
MC-C2_ATAGCGACCAGCGTTAGACTAGTA	MC	1.796881949
MC-C2_ATAGCGACCAGCGTTATATCAGCA	MC	3.363903383
MC-C2_ATAGCGACCATACCAAGAACAGGC	MC	2.941412495
MC-C2_ATAGCGACCCAGTTCACCTCCTGA	MC	3.690771988
MC-C2_ATAGCGACCCTCCTGATCTTCACA	MC	4.346829207
MC-C2_ATAGCGACCCTCTATCAGTGGTCA	MC	3.57947162
MC-C2_ATAGCGACCGAACTTACATCAAGT	MC	1.973495697
MC-C2_ATAGCGACCGACACACACTATGCA	MC	3.321397363
MC-C2_ATAGCGACCGGATTGCATCATTCC	MC	4.19723478
MC-C2_ATAGCGACCTGGCATATGAAGAGA	MC	1.300350647
MC-C2_ATAGCGACGACAGTGCACTATGCA	MC	4.43242731
MC-C2_ATAGCGACGACAGTGCCTGAGCCA	MC	1.707042799
MC-C2_ATAGCGACGACTAGTAAATGTTGC	MC	3.520072717
MC-C2_ATAGCGACGAGCTGAAACCACTGT	MC	3.513730807
MC-C2_ATAGCGACGCCAAGACCGCATACA	MC	3.970238399
MC-C2_ATAGCGACGCCACATACCATCCTC	MC	3.696908238
MC-C2_ATAGCGACGCGAGTAAGAGTTAGC	MC	2.376889869
MC-C2_ATAGCGACGTACGCAACGACACAC	MC	4.02544991
MC-C2_ATAGCGACGTACGCAACGACTGGA	MC	3.795567395
MC-C2_ATAGCGACGTACGCAAGTACGCAA	MC	3.255695807
MC-C2_ATAGCGACTAGGATGAAAACATCG	MC	1.769607444
MC-C2_ATAGCGACTCTTCACACTGGCATA	MC	3.28152736
MC-C2_ATAGCGACTGGTGGTAACTATGCA	MC	4.131896768
MC-C2_ATAGCGACTTCACGCAGTGTTCTA	MC	3.94003047
MC-C2_ATCATTCCAACCGAGATGAAGAGA	MC	2.231610532
MC-C2_ATCATTCCAAGACGGACACCTTAC	MC	3.485368368
MC-C2_ATCATTCCAAGACGGACGACACAC	MC	2.543437271
MC-C2_ATCATTCCACACAGAAGTGTTCTA	MC	4.24800251
MC-C2_ATCATTCCACTATGCATCTTCACA	MC	3.406334794
MC-C2_ATCATTCCAGCACCTCGGTGCGAA	MC	1.000300646
MC-C2_ATCATTCCAGCAGGAAGATAGACA	MC	4.509754765
MC-C2_ATCATTCCAGGCTAACGATAGACA	MC	2.693963254
MC-C2_ATCATTCCAGGCTAACGTACGCAA	MC	2.768963369
MC-C2_ATCATTCCAGTCACTAGACAGTGC	MC	3.582924989
MC-C2_ATCATTCCATCCTGTATATCAGCA	MC	4.257661284
MC-C2_ATCATTCCCACCTTACCAAGGAGC	MC	3.751869134
MC-C2_ATCATTCCCATACCAAAACGCTTA	MC	4.003022834
MC-C2_ATCATTCCCCGAAGTAAGTACAAG	MC	2.570319989
MC-C2_ATCATTCCCCGAAGTAATTGAGGA	MC	3.585465384
MC-C2_ATCATTCCCGACTGGAACAAGCTA	MC	2.947437653
MC-C2_ATCATTCCCGCATACAAAGGACAC	MC	3.941298989
MC-C2_ATCATTCCCGCATACAGCGAGTAA	MC	2.146489267
MC-C2_ATCATTCCCGCTGATCGTACGCAA	MC	4.562834999
MC-C2_ATCATTCCCGGATTGCCTGGCATA	MC	3.50429728
MC-C2_ATCATTCCCTAAGGTCGCCACATA	MC	4.4347772
MC-C2_ATCATTCCCTGAGCCAAACAACCA	MC	2.532347617
MC-C2_ATCATTCCCTGGCATACCATCCTC	MC	3.406616713
MC-C2_ATCATTCCGACAGTGCGCTCGGTA	MC	2.045040956
MC-C2_ATCATTCCGACTAGTACCTCTATC	MC	2.536266182
MC-C2_ATCATTCCGAGTTAGCCAGCGTTA	MC	4.138434639
MC-C2_ATCATTCCGATAGACACAAGACTA	MC	3.183653124
MC-C2_ATCATTCCGCTAACGAATGCCTAA	MC	3.921532348
MC-C2_ATCATTCCGCTAACGACCGAAGTA	MC	3.13769686
MC-C2_ATCATTCCGGAGAACAACTATGCA	MC	1.862177221
MC-C2_ATCATTCCGTCGTAGAAAGGTACA	MC	4.134956361
MC-C2_ATCATTCCGTCGTAGAACAGATTC	MC	3.79702654
MC-C2_ATCATTCCGTCTGTCAACAGCAGA	MC	3.974326629
MC-C2_ATCATTCCGTCTGTCACCAGTTCA	MC	4.82804924
MC-C2_ATCATTCCGTCTGTCACTGAGCCA	MC	3.696515014
MC-C2_ATCATTCCGTCTGTCAGCTCGGTA	MC	3.284305086
MC-C2_ATCATTCCGTGTTCTAACAGCAGA	MC	2.156673212
MC-C2_ATCATTCCGTGTTCTAACTATGCA	MC	3.304427585
MC-C2_ATCATTCCTATCAGCAACACGACC	MC	4.1220861
MC-C2_ATCATTCCTATCAGCACTGAGCCA	MC	3.689171999
MC-C2_ATCATTCCTGGTGGTAGCCAAGAC	MC	0
MC-C2_ATCATTCCTTCACGCAAACAACCA	MC	3.396985766
MC-C2_ATCCTGTAAACGTGATAAACATCG	MC	4.122550575
MC-C2_ATCCTGTAAATGTTGCACTATGCA	MC	3.732338745
MC-C2_ATCCTGTAACAAGCTACAAGACTA	MC	3.650845572
MC-C2_ATCCTGTAACAGATTCAGCACCTC	MC	3.234833713
MC-C2_ATCCTGTAACCACTGTCCGAAGTA	MC	1.582472805
MC-C2_ATCCTGTAACTATGCACATCAAGT	MC	4.681145026
MC-C2_ATCCTGTAACTATGCATTCACGCA	MC	0
MC-C2_ATCCTGTAAGAGTCAACACTTCGA	MC	3.359782252
MC-C2_ATCCTGTAAGATCGCAAGCACCTC	MC	3.870124532
MC-C2_ATCCTGTAAGATGTACTAGGATGA	MC	4.061149627
MC-C2_ATCCTGTAAGCACCTCCCAGTTCA	MC	2.934780482
MC-C2_ATCCTGTAAGTCACTAAACGCTTA	MC	3.383907337
MC-C2_ATCCTGTAAGTGGTCAACACGACC	MC	3.325124716
MC-C2_ATCCTGTAATGCCTAAAAGGTACA	MC	2.586636504
MC-C2_ATCCTGTAATGCCTAAGCTAACGA	MC	3.772795832
MC-C2_ATCCTGTACAACCACAGAATCTGA	MC	3.752807819
MC-C2_ATCCTGTACAAGGAGCCCGAAGTA	MC	3.408754005
MC-C2_ATCCTGTACAATGGAAAACGTGAT	MC	4.062903036
MC-C2_ATCCTGTACATCAAGTACCTCCAA	MC	3.329123898
MC-C2_ATCCTGTACCATCCTCATGCCTAA	MC	3.346292671
MC-C2_ATCCTGTACCATCCTCGATAGACA	MC	4.292120565
MC-C2_ATCCTGTACCGAAGTAGAGTTAGC	MC	3.487610076
MC-C2_ATCCTGTACCGTGAGACCGAAGTA	MC	2.975080494
MC-C2_ATCCTGTACCGTGAGATTCACGCA	MC	0
MC-C2_ATCCTGTACGACACACAGTACAAG	MC	3.005150484
MC-C2_ATCCTGTACGACTGGAGGAGAACA	MC	4.017074163
MC-C2_ATCCTGTACGCATACAAGTGGTCA	MC	4.407550519
MC-C2_ATCCTGTACTAAGGTCACAGCAGA	MC	3.537736212
MC-C2_ATCCTGTACTCAATGATGGCTTCA	MC	3.069236028
MC-C2_ATCCTGTAGAATCTGAAACTCACC	MC	4.024370047
MC-C2_ATCCTGTAGACAGTGCCGGATTGC	MC	3.705369018
MC-C2_ATCCTGTAGATGAATCCTGTAGCC	MC	2.838017746
MC-C2_ATCCTGTAGCTCGGTACATCAAGT	MC	2.903285289
MC-C2_ATCCTGTAGCTCGGTACCTCCTGA	MC	3.622307963
MC-C2_ATCCTGTATAGGATGAATGCCTAA	MC	2.062421082
MC-C2_ATCCTGTATCCGTCTACTGAGCCA	MC	3.516896427
MC-C2_ATCCTGTATGGAACAAACTATGCA	MC	3.385641459
MC-C2_ATCCTGTATGGCTTCAAACTCACC	MC	2.172198662
MC-C2_ATGCCTAAAAACATCGACGCTCGA	MC	2.826877812
MC-C2_ATGCCTAAAACCGAGAAACAACCA	MC	3.60871507
MC-C2_ATGCCTAAAACTCACCAATCCGTC	MC	3.512888435
MC-C2_ATGCCTAAAAGGTACAGCTAACGA	MC	3.456148491
MC-C2_ATGCCTAAAATCCGTCCCAGTTCA	MC	3.908927634
MC-C2_ATGCCTAAACAGCAGAAGTACAAG	MC	3.042619669
MC-C2_ATGCCTAAACGTATCACCGACAAC	MC	2.106385193
MC-C2_ATGCCTAAACGTATCAGATGAATC	MC	4.194039194
MC-C2_ATGCCTAAACGTATCATCCGTCTA	MC	3.242306517
MC-C2_ATGCCTAAACTATGCATCCGTCTA	MC	3.785602294
MC-C2_ATGCCTAAAGATGTACAGCAGGAA	MC	3.121389422
MC-C2_ATGCCTAAAGCAGGAACTGTAGCC	MC	0
MC-C2_ATGCCTAAAGGCTAACAACTCACC	MC	2.474807471
MC-C2_ATGCCTAAAGGCTAACAAGAGATC	MC	3.134187901
MC-C2_ATGCCTAAAGGCTAACCATACCAA	MC	3.867828821
MC-C2_ATGCCTAAAGTACAAGACTATGCA	MC	2.660631645
MC-C2_ATGCCTAAATAGCGACACATTGGC	MC	2.986869586
MC-C2_ATGCCTAAATAGCGACCAGATCTG	MC	3.865996201
MC-C2_ATGCCTAAATGCCTAAATCATTCC	MC	0
MC-C2_ATGCCTAACAACCACAATCATTCC	MC	3.077822749
MC-C2_ATGCCTAACAAGGAGCACGTATCA	MC	3.661455823
MC-C2_ATGCCTAACACTTCGACCAGTTCA	MC	2.844008009
MC-C2_ATGCCTAACAGATCTGAGCCATGC	MC	2.360998919
MC-C2_ATGCCTAACCATCCTCGAGCTGAA	MC	4.083499033
MC-C2_ATGCCTAACCGAAGTACGACACAC	MC	3.077775709
MC-C2_ATGCCTAACCGAAGTATATCAGCA	MC	0
MC-C2_ATGCCTAACCTCCTGAAAGAGATC	MC	3.014971803
MC-C2_ATGCCTAACGAACTTAAGCCATGC	MC	2.101329431
MC-C2_ATGCCTAACGACACACATCATTCC	MC	2.291212067
MC-C2_ATGCCTAACGCATACAACGCTCGA	MC	4.254254056
MC-C2_ATGCCTAACTAAGGTCCGGATTGC	MC	4.105504835
MC-C2_ATGCCTAACTGTAGCCAATGTTGC	MC	3.409340239
MC-C2_ATGCCTAAGAACAGGCAGTACAAG	MC	2.738115757
MC-C2_ATGCCTAAGAATCTGACATCAAGT	MC	2.878871326
MC-C2_ATGCCTAAGACAGTGCCAACCACA	MC	0
MC-C2_ATGCCTAAGAGCTGAATAGGATGA	MC	3.332735018
MC-C2_ATGCCTAAGATAGACAGCTAACGA	MC	2.672881038
MC-C2_ATGCCTAAGCCAAGACCCGAAGTA	MC	4.172004617
MC-C2_ATGCCTAAGCTAACGAACAGATTC	MC	3.246702456
MC-C2_ATGCCTAAGCTCGGTAAGCAGGAA	MC	3.125599996
MC-C2_ATGCCTAAGTACGCAACATACCAA	MC	3.991624122
MC-C2_ATGCCTAAGTGTTCTAGCCACATA	MC	4.303587543
MC-C2_ATGCCTAATAGGATGAGACAGTGC	MC	3.726514688
MC-C2_ATGCCTAATCCGTCTAAGCAGGAA	MC	1.880312867
MC-C2_ATGCCTAATGAAGAGAAATGTTGC	MC	1.615061546
MC-C2_ATGCCTAATGGTGGTAAAGAGATC	MC	3.215235015
MC-C2_ATTGAGGAAAACATCGAACCGAGA	MC	2.453005636
MC-C2_ATTGAGGAAACAACCAAGCCATGC	MC	4.014843172
MC-C2_ATTGAGGAAACCGAGAGCTAACGA	MC	3.642690845
MC-C2_ATTGAGGAAAGACGGAACCACTGT	MC	2.375030473
MC-C2_ATTGAGGAAAGACGGAGAGCTGAA	MC	3.397916476
MC-C2_ATTGAGGAAATCCGTCTCTTCACA	MC	4.246241667
MC-C2_ATTGAGGAAATGTTGCCTAAGGTC	MC	4.230041592
MC-C2_ATTGAGGAACCACTGTCGGATTGC	MC	3.83242852
MC-C2_ATTGAGGAACGTATCAAGCACCTC	MC	2.63386448
MC-C2_ATTGAGGAAGAGTCAATCTTCACA	MC	4.143519507
MC-C2_ATTGAGGAAGCCATGCATTGAGGA	MC	2.630525669
MC-C2_ATTGAGGAAGCCATGCGGTGCGAA	MC	0
MC-C2_ATTGAGGAAGCCATGCGTCTGTCA	MC	3.874116827
MC-C2_ATTGAGGAAGTACAAGACCACTGT	MC	3.399489151
MC-C2_ATTGAGGAATCATTCCCAAGACTA	MC	2.26546235
MC-C2_ATTGAGGAATTGAGGAACGCTCGA	MC	3.828583853
MC-C2_ATTGAGGACAAGGAGCCCGAAGTA	MC	2.807325132
MC-C2_ATTGAGGACACCTTACAGCACCTC	MC	3.289747415
MC-C2_ATTGAGGACACTTCGAAACCGAGA	MC	2.289018302
MC-C2_ATTGAGGACACTTCGACGACACAC	MC	3.492526384
MC-C2_ATTGAGGACAGATCTGTGGAACAA	MC	2.994498116
MC-C2_ATTGAGGACCAGTTCACAGCGTTA	MC	3.811673121
MC-C2_ATTGAGGACCAGTTCACGAACTTA	MC	2.478218578
MC-C2_ATTGAGGACCAGTTCAGTCTGTCA	MC	0
MC-C2_ATTGAGGACCGACAACGGAGAACA	MC	3.502734171
MC-C2_ATTGAGGACGAACTTACAACCACA	MC	2.794075685
MC-C2_ATTGAGGACGCATACAACACAGAA	MC	2.835937818
MC-C2_ATTGAGGACGGATTGCAGATGTAC	MC	3.154460718
MC-C2_ATTGAGGACTAAGGTCGCTCGGTA	MC	2.371500254
MC-C2_ATTGAGGACTAAGGTCGTCTGTCA	MC	3.840806854
MC-C2_ATTGAGGACTAAGGTCTCTTCACA	MC	3.579353288
MC-C2_ATTGAGGACTCAATGAAACAACCA	MC	4.066543773
MC-C2_ATTGAGGACTGAGCCAACAGATTC	MC	2.689458186
MC-C2_ATTGAGGACTGAGCCAGATGAATC	MC	3.261950701
MC-C2_ATTGAGGACTGGCATAGGTGCGAA	MC	3.025205449
MC-C2_ATTGAGGAGAACAGGCCACCTTAC	MC	2.823851076
MC-C2_ATTGAGGAGAACAGGCCCGAAGTA	MC	3.590091424
MC-C2_ATTGAGGAGAACAGGCCGAACTTA	MC	2.443479973
MC-C2_ATTGAGGAGACTAGTAAAGGTACA	MC	4.778124677
MC-C2_ATTGAGGAGAGTTAGCGACTAGTA	MC	3.380389519
MC-C2_ATTGAGGAGCCAAGACCGGATTGC	MC	3.912415085
MC-C2_ATTGAGGAGCTAACGACCGACAAC	MC	0
MC-C2_ATTGAGGAGGAGAACATATCAGCA	MC	2.465558954
MC-C2_ATTGAGGAGGTGCGAAAGTCACTA	MC	2.289682456
MC-C2_ATTGAGGAGTACGCAAGAACAGGC	MC	4.346572985
MC-C2_ATTGAGGATATCAGCACAAGACTA	MC	3.844209805
MC-C2_ATTGAGGATGGTGGTAAACGTGAT	MC	4.324080418
MC-C2_ATTGGCTCAACAACCAACAGATTC	MC	0
MC-C2_ATTGGCTCAACAACCACAATGGAA	MC	3.437601199
MC-C2_ATTGGCTCAACCGAGACAAGGAGC	MC	4.16810612
MC-C2_ATTGGCTCAACCGAGAGTACGCAA	MC	3.473742374
MC-C2_ATTGGCTCAACTCACCCCTCCTGA	MC	2.593766144
MC-C2_ATTGGCTCAATCCGTCAACAACCA	MC	4.362867263
MC-C2_ATTGGCTCACACGACCAACCGAGA	MC	1.241450631
MC-C2_ATTGGCTCACAGCAGAAACCGAGA	MC	3.742777543
MC-C2_ATTGGCTCACAGCAGAAGTACAAG	MC	3.40464506
MC-C2_ATTGGCTCACATTGGCAGAGTCAA	MC	3.831668303
MC-C2_ATTGGCTCACCTCCAACAACCACA	MC	2.986125144
MC-C2_ATTGGCTCACGTATCAAAGACGGA	MC	3.445521876
MC-C2_ATTGGCTCACGTATCAGTGTTCTA	MC	3.525695213
MC-C2_ATTGGCTCAGATGTACCGACTGGA	MC	4.180277007
MC-C2_ATTGGCTCAGGCTAACCGGATTGC	MC	3.146705959
MC-C2_ATTGGCTCAGTACAAGCATCAAGT	MC	2.852546626
MC-C2_ATTGGCTCAGTCACTAGAACAGGC	MC	3.185794031
MC-C2_ATTGGCTCATAGCGACACGCTCGA	MC	1.674572526
MC-C2_ATTGGCTCATAGCGACCGACTGGA	MC	3.540170704
MC-C2_ATTGGCTCATCATTCCTGAAGAGA	MC	0
MC-C2_ATTGGCTCATTGGCTCAGAGTCAA	MC	3.807221383
MC-C2_ATTGGCTCATTGGCTCCCTCTATC	MC	4.403886685
MC-C2_ATTGGCTCCAACCACAACATTGGC	MC	2.174096083
MC-C2_ATTGGCTCCAGATCTGCGGATTGC	MC	4.433954095
MC-C2_ATTGGCTCCATCAAGTTGGTGGTA	MC	3.741149853
MC-C2_ATTGGCTCCCGACAACAATGTTGC	MC	2.997658072
MC-C2_ATTGGCTCCCGTGAGAAACTCACC	MC	1.268519312
MC-C2_ATTGGCTCCCGTGAGACATACCAA	MC	3.377391603
MC-C2_ATTGGCTCCCGTGAGAGATGAATC	MC	3.98333072
MC-C2_ATTGGCTCCCTCTATCAAGGACAC	MC	3.253301286
MC-C2_ATTGGCTCCCTCTATCGGTGCGAA	MC	3.782087936
MC-C2_ATTGGCTCCGCATACACCTCTATC	MC	3.512941062
MC-C2_ATTGGCTCCTCAATGACAACCACA	MC	3.293000462
MC-C2_ATTGGCTCCTGAGCCAAATGTTGC	MC	3.935509149
MC-C2_ATTGGCTCCTGGCATAAACAACCA	MC	3.747839426
MC-C2_ATTGGCTCCTGGCATACTGTAGCC	MC	3.730729126
MC-C2_ATTGGCTCCTGTAGCCCGAACTTA	MC	3.756420914
MC-C2_ATTGGCTCCTGTAGCCGAGTTAGC	MC	2.316151852
MC-C2_ATTGGCTCGACAGTGCAGAGTCAA	MC	3.55614983
MC-C2_ATTGGCTCGAGCTGAATCTTCACA	MC	3.232198134
MC-C2_ATTGGCTCGAGTTAGCCAACCACA	MC	2.283065121
MC-C2_ATTGGCTCGATGAATCGCCAAGAC	MC	2.535195696
MC-C2_ATTGGCTCGCCACATATGGAACAA	MC	2.628535774
MC-C2_ATTGGCTCGGAGAACACGGATTGC	MC	3.972241615
MC-C2_ATTGGCTCGGAGAACAGAGTTAGC	MC	3.017546076
MC-C2_ATTGGCTCGGTGCGAATGGTGGTA	MC	3.193873733
MC-C2_ATTGGCTCGTACGCAAATTGAGGA	MC	2.703210281
MC-C2_ATTGGCTCGTGTTCTATGGCTTCA	MC	3.327771948
MC-C2_ATTGGCTCTCCGTCTACAAGACTA	MC	3.497128372
MC-C2_CAACCACAAAACATCGCTGGCATA	MC	3.866846625
MC-C2_CAACCACAAACAACCACGCTGATC	MC	2.535374017
MC-C2_CAACCACAAACAACCACTAAGGTC	MC	3.238670446
MC-C2_CAACCACAAACTCACCAGCAGGAA	MC	4.501998661
MC-C2_CAACCACAAAGACGGAACCTCCAA	MC	2.930153022
MC-C2_CAACCACAAAGACGGAGCCACATA	MC	3.895409506
MC-C2_CAACCACAACACAGAAACACAGAA	MC	3.048021225
MC-C2_CAACCACAACACAGAACCTCCTGA	MC	3.404385371
MC-C2_CAACCACAACACGACCCAGCGTTA	MC	4.08835118
MC-C2_CAACCACAACAGATTCAGTCACTA	MC	1.894574375
MC-C2_CAACCACAACAGCAGAGTGTTCTA	MC	3.70593725
MC-C2_CAACCACAACCACTGTGAATCTGA	MC	2.991618641
MC-C2_CAACCACAACTATGCAAAGGACAC	MC	3.687329581
MC-C2_CAACCACAAGATCGCAATAGCGAC	MC	2.155997696
MC-C2_CAACCACAAGCCATGCATCATTCC	MC	4.196782133
MC-C2_CAACCACAATCCTGTAAGTCACTA	MC	0
MC-C2_CAACCACAATGCCTAACCGTGAGA	MC	3.299890143
MC-C2_CAACCACACAAGACTAGACTAGTA	MC	2.344639708
MC-C2_CAACCACACAAGGAGCCGCTGATC	MC	3.965830369
MC-C2_CAACCACACAATGGAACTCAATGA	MC	3.007936178
MC-C2_CAACCACACACTTCGACATCAAGT	MC	2.441221703
MC-C2_CAACCACACAGATCTGACCACTGT	MC	2.437824453
MC-C2_CAACCACACCGAAGTACCGACAAC	MC	3.780763115
MC-C2_CAACCACACCGACAACACATTGGC	MC	2.453977122
MC-C2_CAACCACACGCTGATCACGCTCGA	MC	2.965235129
MC-C2_CAACCACACTGAGCCAGCCACATA	MC	4.189490614
MC-C2_CAACCACACTGGCATACAGCGTTA	MC	3.64206708
MC-C2_CAACCACAGAACAGGCCATCAAGT	MC	3.96160103
MC-C2_CAACCACAGACTAGTAAACCGAGA	MC	2.671783545
MC-C2_CAACCACAGACTAGTAGTACGCAA	MC	4.268613439
MC-C2_CAACCACAGATGAATCACAAGCTA	MC	2.599224438
MC-C2_CAACCACAGCCACATACCGACAAC	MC	2.380687983
MC-C2_CAACCACAGCGAGTAAGAGTTAGC	MC	4.334688729
MC-C2_CAACCACAGCTCGGTACCGTGAGA	MC	1.567287266
MC-C2_CAACCACAGGTGCGAACGACTGGA	MC	2.957910685
MC-C2_CAACCACAGTCGTAGAGTGTTCTA	MC	3.111701553
MC-C2_CAACCACAGTCTGTCAGAATCTGA	MC	4.252545097
MC-C2_CAACCACAGTGTTCTAGAATCTGA	MC	3.61973324
MC-C2_CAACCACATCCGTCTACACCTTAC	MC	4.147001246
MC-C2_CAACCACATGGAACAAGCTAACGA	MC	2.977239347
MC-C2_CAACCACATTCACGCAAGCACCTC	MC	3.603165936
MC-C2_CAAGACTAAACCGAGAACGCTCGA	MC	3.929727084
MC-C2_CAAGACTAAACGCTTAACATTGGC	MC	3.79748298
MC-C2_CAAGACTAAACGCTTAAGTGGTCA	MC	4.517104347
MC-C2_CAAGACTAAACTCACCAGATGTAC	MC	3.450743713
MC-C2_CAAGACTAAACTCACCGACTAGTA	MC	3.753824963
MC-C2_CAAGACTAAAGACGGAACATTGGC	MC	3.241125683
MC-C2_CAAGACTAAATCCGTCAGATCGCA	MC	2.66548671
MC-C2_CAAGACTAAATCCGTCTATCAGCA	MC	3.463278495
MC-C2_CAAGACTAAATGTTGCAAACATCG	MC	3.33108661
MC-C2_CAAGACTAACAAGCTAAATGTTGC	MC	3.86325382
MC-C2_CAAGACTAACAAGCTACCTCCTGA	MC	3.241125683
MC-C2_CAAGACTAACAGATTCACGCTCGA	MC	0
MC-C2_CAAGACTAACATTGGCAGCAGGAA	MC	2.910782254
MC-C2_CAAGACTAACCACTGTAGAGTCAA	MC	3.81711173
MC-C2_CAAGACTAAGAGTCAACCGACAAC	MC	3.629587087
MC-C2_CAAGACTAAGATGTACGCGAGTAA	MC	3.723132076
MC-C2_CAAGACTAAGCACCTCGAGCTGAA	MC	3.4044575
MC-C2_CAAGACTAAGGCTAACATTGGCTC	MC	4.216785544
MC-C2_CAAGACTAAGTACAAGCCGTGAGA	MC	4.561271826
MC-C2_CAAGACTAAGTCACTAAATCCGTC	MC	1.674572526
MC-C2_CAAGACTAATCCTGTAGCCAAGAC	MC	2.962518949
MC-C2_CAAGACTAATTGGCTCACAGATTC	MC	3.319714405
MC-C2_CAAGACTACAAGGAGCGCGAGTAA	MC	4.116199968
MC-C2_CAAGACTACAAGGAGCTATCAGCA	MC	3.736945885
MC-C2_CAAGACTACAATGGAACCGAAGTA	MC	0
MC-C2_CAAGACTACAATGGAAGGAGAACA	MC	2.759560434
MC-C2_CAAGACTACACCTTACAACAACCA	MC	2.531309341
MC-C2_CAAGACTACACTTCGAAAGGACAC	MC	2.556498862
MC-C2_CAAGACTACAGATCTGCCAGTTCA	MC	3.421394759
MC-C2_CAAGACTACCATCCTCACAAGCTA	MC	3.201647957
MC-C2_CAAGACTACCGAAGTACAAGGAGC	MC	2.487354631
MC-C2_CAAGACTACCGACAACAACGCTTA	MC	2.170649587
MC-C2_CAAGACTACCGTGAGAAAGGTACA	MC	2.543977538
MC-C2_CAAGACTACCGTGAGAGACTAGTA	MC	2.000465901
MC-C2_CAAGACTACCTAATCCCTGGCATA	MC	0
MC-C2_CAAGACTACGACTGGAACGTATCA	MC	4.040696248
MC-C2_CAAGACTACGACTGGAGATAGACA	MC	3.909856384
MC-C2_CAAGACTACGCATACAACCTCCAA	MC	3.871925016
MC-C2_CAAGACTACGGATTGCCGGATTGC	MC	3.419021938
MC-C2_CAAGACTACTGAGCCAATTGGCTC	MC	2.495398474
MC-C2_CAAGACTACTGTAGCCTATCAGCA	MC	3.433503458
MC-C2_CAAGACTAGAGCTGAAAGTACAAG	MC	3.719443787
MC-C2_CAAGACTAGAGCTGAACACTTCGA	MC	2.668811591
MC-C2_CAAGACTAGAGTTAGCCAAGGAGC	MC	3.516104024
MC-C2_CAAGACTAGCCAAGACAAGGACAC	MC	3.194407786
MC-C2_CAAGACTAGCTAACGACAGCGTTA	MC	3.328457374
MC-C2_CAAGACTAGCTAACGAGTCGTAGA	MC	2.539127394
MC-C2_CAAGACTAGTACGCAAGGTGCGAA	MC	2.753209529
MC-C2_CAAGACTAGTCGTAGAGTGTTCTA	MC	1.561905435
MC-C2_CAAGACTATAGGATGACATCAAGT	MC	3.757495686
MC-C2_CAAGACTATGGTGGTAGAGTTAGC	MC	3.635919379
MC-C2_CAAGACTATTCACGCAACTATGCA	MC	2.371280113
MC-C2_CAAGGAGCAAACATCGCCATCCTC	MC	3.444617957
MC-C2_CAAGGAGCAAACATCGGCTAACGA	MC	0
MC-C2_CAAGGAGCAACCGAGACAATGGAA	MC	2.708423614
MC-C2_CAAGGAGCAACCGAGACGAACTTA	MC	3.83270981
MC-C2_CAAGGAGCAACCGAGACTGGCATA	MC	1.939593979
MC-C2_CAAGGAGCAACTCACCATTGAGGA	MC	4.208344256
MC-C2_CAAGGAGCAATGTTGCACAAGCTA	MC	2.938019826
MC-C2_CAAGGAGCACACAGAATATCAGCA	MC	1.53664551
MC-C2_CAAGGAGCACACGACCACACAGAA	MC	3.878805909
MC-C2_CAAGGAGCACATTGGCAGATGTAC	MC	3.982138054
MC-C2_CAAGGAGCACATTGGCGAGTTAGC	MC	2.861323277
MC-C2_CAAGGAGCACTATGCACTGGCATA	MC	3.943586546
MC-C2_CAAGGAGCAGAGTCAAAGCAGGAA	MC	4.161051131
MC-C2_CAAGGAGCAGTCACTACGGATTGC	MC	2.37965503
MC-C2_CAAGGAGCATAGCGACACACGACC	MC	2.142441055
MC-C2_CAAGGAGCATCATTCCAGCAGGAA	MC	3.534499963
MC-C2_CAAGGAGCATCCTGTAACCACTGT	MC	3.828990839
MC-C2_CAAGGAGCATGCCTAATCCGTCTA	MC	3.171353984
MC-C2_CAAGGAGCATTGAGGAACCTCCAA	MC	2.677239842
MC-C2_CAAGGAGCCAAGACTAAGCAGGAA	MC	4.222342095
MC-C2_CAAGGAGCCAATGGAAGCTCGGTA	MC	2.412260701
MC-C2_CAAGGAGCCAGCGTTAACAGCAGA	MC	2.366232947
MC-C2_CAAGGAGCCATACCAAAACAACCA	MC	3.769180996
MC-C2_CAAGGAGCCCATCCTCATCCTGTA	MC	3.346880245
MC-C2_CAAGGAGCCCATCCTCCGGATTGC	MC	3.394083255
MC-C2_CAAGGAGCCCGACAACCCATCCTC	MC	3.38308126
MC-C2_CAAGGAGCCCGTGAGAATCATTCC	MC	4.098364906
MC-C2_CAAGGAGCCTAAGGTCACGTATCA	MC	2.433779241
MC-C2_CAAGGAGCCTCAATGAAACGCTTA	MC	4.137880139
MC-C2_CAAGGAGCCTGGCATACCATCCTC	MC	2.837490282
MC-C2_CAAGGAGCCTGTAGCCAGTGGTCA	MC	3.162714969
MC-C2_CAAGGAGCGAACAGGCACACGACC	MC	4.857219633
MC-C2_CAAGGAGCGAACAGGCTGGCTTCA	MC	3.721690187
MC-C2_CAAGGAGCGACAGTGCCTCAATGA	MC	3.162010737
MC-C2_CAAGGAGCGACTAGTACGACACAC	MC	2.467631051
MC-C2_CAAGGAGCGAGTTAGCCAAGACTA	MC	1.833800489
MC-C2_CAAGGAGCGATAGACAGATAGACA	MC	2.611999006
MC-C2_CAAGGAGCGCCAAGACTTCACGCA	MC	3.539899895
MC-C2_CAAGGAGCGCGAGTAAACGCTCGA	MC	3.384052189
MC-C2_CAAGGAGCGCGAGTAAAGTACAAG	MC	3.846912407
MC-C2_CAAGGAGCGGAGAACAACAGCAGA	MC	3.371238628
MC-C2_CAAGGAGCGGTGCGAAACACGACC	MC	3.486015965
MC-C2_CAAGGAGCGGTGCGAACCATCCTC	MC	3.724787662
MC-C2_CAAGGAGCGTCGTAGAACAAGCTA	MC	3.855299723
MC-C2_CAAGGAGCGTGTTCTACGACACAC	MC	3.457562109
MC-C2_CAAGGAGCTATCAGCACAATGGAA	MC	3.085870767
MC-C2_CAAGGAGCTATCAGCACGACACAC	MC	2.16696119
MC-C2_CAAGGAGCTCTTCACAAGGCTAAC	MC	3.64703691
MC-C2_CAAGGAGCTCTTCACACCAGTTCA	MC	3.37474061
MC-C2_CAAGGAGCTGAAGAGACCTCCTGA	MC	2.917445622
MC-C2_CAAGGAGCTGGAACAAAATGTTGC	MC	1.502213463
MC-C2_CAAGGAGCTGGAACAAATCATTCC	MC	0
MC-C2_CAAGGAGCTGGAACAAGCCACATA	MC	1.887726103
MC-C2_CAATGGAAAACCGAGACATCAAGT	MC	2.979938152
MC-C2_CAATGGAAAACGCTTATGGTGGTA	MC	2.77705312
MC-C2_CAATGGAAAACGTGATCACCTTAC	MC	3.262530212
MC-C2_CAATGGAAACACGACCAATCCGTC	MC	3.293624689
MC-C2_CAATGGAAACAGCAGAAGTGGTCA	MC	3.606355942
MC-C2_CAATGGAAACATTGGCACACAGAA	MC	3.522565997
MC-C2_CAATGGAAACATTGGCCGACTGGA	MC	1.94419782
MC-C2_CAATGGAAACCTCCAACAAGGAGC	MC	3.871175833
MC-C2_CAATGGAAACGCTCGACCATCCTC	MC	4.939650089
MC-C2_CAATGGAAAGATGTACAATGTTGC	MC	2.971803033
MC-C2_CAATGGAAAGATGTACCTGTAGCC	MC	4.047857596
MC-C2_CAATGGAAAGCCATGCCGGATTGC	MC	3.75260452
MC-C2_CAATGGAAAGTACAAGTGAAGAGA	MC	2.396532751
MC-C2_CAATGGAAAGTGGTCAGAGTTAGC	MC	3.914338594
MC-C2_CAATGGAAATCCTGTACACCTTAC	MC	3.614876441
MC-C2_CAATGGAAATTGAGGACTGGCATA	MC	3.432467699
MC-C2_CAATGGAAATTGGCTCACCACTGT	MC	2.694161089
MC-C2_CAATGGAACAAGACTACTCAATGA	MC	3.424222576
MC-C2_CAATGGAACAAGGAGCAAGACGGA	MC	2.323015725
MC-C2_CAATGGAACAAGGAGCAGATCGCA	MC	2.147379324
MC-C2_CAATGGAACAGATCTGGTGTTCTA	MC	4.059022835
MC-C2_CAATGGAACATACCAAGATGAATC	MC	3.747622739
MC-C2_CAATGGAACCATCCTCAGCCATGC	MC	3.35708336
MC-C2_CAATGGAACCGACAACCGACACAC	MC	2.210850965
MC-C2_CAATGGAACCTCCTGAACATTGGC	MC	3.968868192
MC-C2_CAATGGAACCTCCTGACCTAATCC	MC	3.592800428
MC-C2_CAATGGAACGACACACAGAGTCAA	MC	1.629743179
MC-C2_CAATGGAACGACACACCGCATACA	MC	3.789491359
MC-C2_CAATGGAACGCATACACCAGTTCA	MC	2.765352857
MC-C2_CAATGGAACGCTGATCGCTAACGA	MC	2.65942391
MC-C2_CAATGGAACGGATTGCCAAGACTA	MC	3.16361584
MC-C2_CAATGGAACGGATTGCGCCAAGAC	MC	3.813427267
MC-C2_CAATGGAACTAAGGTCGACAGTGC	MC	2.953716695
MC-C2_CAATGGAACTCAATGAGCTCGGTA	MC	2.889044618
MC-C2_CAATGGAACTGAGCCAAGTGGTCA	MC	1.898545108
MC-C2_CAATGGAACTGGCATACCTAATCC	MC	3.539358509
MC-C2_CAATGGAACTGTAGCCTGGTGGTA	MC	2.525621318
MC-C2_CAATGGAAGAACAGGCTGGAACAA	MC	1.940742289
MC-C2_CAATGGAAGAATCTGAACGCTCGA	MC	4.117250436
MC-C2_CAATGGAAGACAGTGCCCGTGAGA	MC	2.969024084
MC-C2_CAATGGAAGACTAGTAGTACGCAA	MC	3.81202652
MC-C2_CAATGGAAGAGCTGAAGCCAAGAC	MC	3.769503282
MC-C2_CAATGGAAGATAGACAATTGAGGA	MC	3.805992248
MC-C2_CAATGGAAGATAGACAATTGGCTC	MC	3.740933953
MC-C2_CAATGGAAGCGAGTAACGCATACA	MC	2.498955884
MC-C2_CAATGGAAGGTGCGAAGATAGACA	MC	3.394895051
MC-C2_CAATGGAATAGGATGACGAACTTA	MC	2.638129255
MC-C2_CAATGGAATATCAGCACTGGCATA	MC	3.033165132
MC-C2_CAATGGAATGGAACAAGCGAGTAA	MC	3.250912943
MC-C2_CAATGGAATTCACGCATCTTCACA	MC	3.882151607
MC-C2_CACCTTACAAACATCGCTAAGGTC	MC	3.792299776
MC-C2_CACCTTACAACGCTTACTAAGGTC	MC	2.236680609
MC-C2_CACCTTACAACGTGATAGAGTCAA	MC	2.870893807
MC-C2_CACCTTACAAGAGATCTCTTCACA	MC	3.014316088
MC-C2_CACCTTACAAGGACACACAGCAGA	MC	3.166443741
MC-C2_CACCTTACACACGACCAACAACCA	MC	3.357371779
MC-C2_CACCTTACACAGATTCAAACATCG	MC	3.27858237
MC-C2_CACCTTACACCTCCAACGACTGGA	MC	4.002616906
MC-C2_CACCTTACACGTATCAACATTGGC	MC	2.412754115
MC-C2_CACCTTACAGCAGGAAAGTGGTCA	MC	2.958628084
MC-C2_CACCTTACAGCAGGAACCGTGAGA	MC	2.630924198
MC-C2_CACCTTACAGCAGGAAGATAGACA	MC	3.007570352
MC-C2_CACCTTACATAGCGACGATGAATC	MC	2.860740648
MC-C2_CACCTTACATCATTCCCTGAGCCA	MC	3.566178895
MC-C2_CACCTTACATGCCTAACGAACTTA	MC	2.953962861
MC-C2_CACCTTACATTGAGGAAAGACGGA	MC	1.449390083
MC-C2_CACCTTACCAAGACTACAATGGAA	MC	3.535087547
MC-C2_CACCTTACCAAGGAGCCAAGACTA	MC	2.633559098
MC-C2_CACCTTACCAGATCTGTTCACGCA	MC	2.822238271
MC-C2_CACCTTACCCGACAACGGTGCGAA	MC	2.642360042
[truncated: 19,873 more rows]
