# Supplementary material for: Single-cell profiling reveals differences between human classical adenocarcinoma and mucinous adenocarcinoma
Source: Commun Biol. 2023 Jan 23;6:85. doi: 10.1038/s42003-023-04441-w (PMC9870908; doi:10.1038/s42003-023-04441-w)
Supplement: Supplementary file 13 — Supplementary Data 11 [file 42003_2023_4441_MOESM13_ESM.xls]

celltype	AC-C1	AC-C2	AC-C4	AC-R3	MC-C3	MC-R1	MC-R2
Myofibroblast-1	0.275555556	0.651851852	0.262237762	0.250608273	0.12339137	0.876404494	0.753387534
Myofibroblast-2	0.053333333	0.092592593	0.041958042	0.238442822	0.464799394	0	0.078590786
Myofibroblast-5	0.035555556	0.025925926	0.013986014	0.01946472	0.052233157	0.033707865	0.021680217
Myofibroblast-3	0.022222222	0.025925926	0.08041958	0.0243309	0.286903861	0.011235955	0.067750678
Fibroblast-1	0.297777778	0.1	0.132867133	0.136253041	0.005299016	0	0
Myofibroblast-6	0.208888889	0.022222222	0.045454545	0.109489051	0.003785011	0	0
Fibroblast-2	0.048888889	0.02962963	0.402097902	0.192214112	0.003028009	0.011235955	0.051490515
Myofibroblast-4	0.057777778	0.051851852	0.020979021	0.02919708	0.060560182	0.06741573	0.027100271
